# Supplementary material for: MAC protocol with grouping awareness GMAC for large scale Internet-of-Things network
Source: PeerJ Comput Sci. 2021 Nov 22;7:e733. doi: 10.7717/peerj-cs.733 (PMC8627235; doi:10.7717/peerj-cs.733)
Supplement: Supplemental Information 1 — The codes are to compare the G-MAC variants with standard IEEE and ISA protocols: the codes was tested on Matlab 2018 how to run the code : # go to Codes and chose the directory of the desired protocol # run MainFileScenarios.m # to show results copy the resulted mat files to Results\New Expirminets Folder and run Results\MaifileScenariosWithoutProbabilistuc.m the results images will be stored in Results\Images [file peerj-cs-07-733-s001.zip]

Archive with 299 entries (250 files):
- Codes/Codes/
- Codes/Codes/G-MAC IEEE EA/
- Codes/Codes/G-MAC IEEE EA/@cluster/
- Codes/Codes/G-MAC IEEE EA/@cluster/cluster.m
- Codes/Codes/G-MAC IEEE EA/@cluster/sendDataFrames.m
- Codes/Codes/G-MAC IEEE EA/@cluster/sendStatusFrames.m
- Codes/Codes/G-MAC IEEE EA/@coordinator/
- Codes/Codes/G-MAC IEEE EA/@coordinator/ConvertFromSecToSlot.m
- Codes/Codes/G-MAC IEEE EA/@coordinator/coordinator.m
- Codes/Codes/G-MAC IEEE EA/@coordinator/Cycle0.m
- Codes/Codes/G-MAC IEEE EA/@coordinator/Cycle5.m
- Codes/Codes/G-MAC IEEE EA/@coordinator/sendUpdateFrame.m
- Codes/Codes/G-MAC IEEE EA/@coordinator/UpdateTime.m
- Codes/Codes/G-MAC IEEE EA/@node/
- Codes/Codes/G-MAC IEEE EA/@node/ComputeConsumedEnergy.m
- Codes/Codes/G-MAC IEEE EA/@node/Copy_of_ComputeConsumedEnergy.m
- Codes/Codes/G-MAC IEEE EA/@node/DelayRandomBackoff.m
- Codes/Codes/G-MAC IEEE EA/@node/generateData.m
- Codes/Codes/G-MAC IEEE EA/@node/GenerateDataPackets.m
- Codes/Codes/G-MAC IEEE EA/@node/node.m
- Codes/Codes/G-MAC IEEE EA/@node/ResetParameters.m
- Codes/Codes/G-MAC IEEE EA/@node/SendDataPacketDuringCAP.m
- Codes/Codes/G-MAC IEEE EA/@node/SendDataPackets.m
- Codes/Codes/G-MAC IEEE EA/@node/SendDataPackets2.asv
- Codes/Codes/G-MAC IEEE EA/@node/sendStatusPackets.m
- Codes/Codes/G-MAC IEEE EA/@packetBuffer/
- Codes/Codes/G-MAC IEEE EA/@packetBuffer/AddNewPacket.m
- Codes/Codes/G-MAC IEEE EA/@packetBuffer/ExtractPacket.m
- Codes/Codes/G-MAC IEEE EA/@packetBuffer/packetBuffer.m
- Codes/Codes/G-MAC IEEE EA/@packetBuffer/ResetBuffer.m
- Codes/Codes/G-MAC IEEE EA/@systemParameters/
- Codes/Codes/G-MAC IEEE EA/@systemParameters/systemParameters.m
- Codes/Codes/G-MAC IEEE EA/DefineLoggingVariables.m
- Codes/Codes/G-MAC IEEE EA/GenerateDataPacketsForInterval.m
- Codes/Codes/G-MAC IEEE EA/generateRandomScenario.m
- Codes/Codes/G-MAC IEEE EA/generateSecnario.m
- Codes/Codes/G-MAC IEEE EA/generateSecnarioVar.m
- Codes/Codes/G-MAC IEEE EA/MainFileScenarios.m
- Codes/Codes/G-MAC IEEE EA/MainFileUpdated.m
- Codes/Codes/G-MAC IEEE EA/nakagami.m
- Codes/Codes/G-MAC IEEE EA/offlinePacketGenerator.m
- Codes/Codes/G-MAC IEEE EA/plot_multicolored.m
- Codes/Codes/G-MAC IEEE EA/plot3_multicolored.m
- Codes/Codes/G-MAC IEEE EA/RunSystem.m
- Codes/Codes/G-MAC IEEE/
- Codes/Codes/G-MAC IEEE/@cluster/
- Codes/Codes/G-MAC IEEE/@cluster/cluster.m
- Codes/Codes/G-MAC IEEE/@cluster/sendDataFrames.m
- Codes/Codes/G-MAC IEEE/@cluster/sendStatusFrames.m
- Codes/Codes/G-MAC IEEE/@coordinator/
- Codes/Codes/G-MAC IEEE/@coordinator/ConvertFromSecToSlot.m
- Codes/Codes/G-MAC IEEE/@coordinator/coordinator.m
- Codes/Codes/G-MAC IEEE/@coordinator/Cycle0.m
- Codes/Codes/G-MAC IEEE/@coordinator/Cycle5.m
- Codes/Codes/G-MAC IEEE/@coordinator/sendUpdateFrame.m
- Codes/Codes/G-MAC IEEE/@coordinator/UpdateTime.m
- Codes/Codes/G-MAC IEEE/@node/
- Codes/Codes/G-MAC IEEE/@node/ComputeConsumedEnergy.m
- Codes/Codes/G-MAC IEEE/@node/Copy_of_ComputeConsumedEnergy.m
- Codes/Codes/G-MAC IEEE/@node/DelayRandomBackoff.m
- Codes/Codes/G-MAC IEEE/@node/generateData.m
- Codes/Codes/G-MAC IEEE/@node/GenerateDataPackets.m
- Codes/Codes/G-MAC IEEE/@node/node.m
- Codes/Codes/G-MAC IEEE/@node/ResetParameters.m
- Codes/Codes/G-MAC IEEE/@node/SendDataPackets.m
- Codes/Codes/G-MAC IEEE/@node/SendDataPackets2.asv
- Codes/Codes/G-MAC IEEE/@node/sendStatusPackets.m
- Codes/Codes/G-MAC IEEE/@packetBuffer/
- Codes/Codes/G-MAC IEEE/@packetBuffer/AddNewPacket.m
- Codes/Codes/G-MAC IEEE/@packetBuffer/ExtractPacket.m
- Codes/Codes/G-MAC IEEE/@packetBuffer/packetBuffer.m
- Codes/Codes/G-MAC IEEE/@packetBuffer/ResetBuffer.m
- Codes/Codes/G-MAC IEEE/@systemParameters/
- Codes/Codes/G-MAC IEEE/@systemParameters/systemParameters.m
- Codes/Codes/G-MAC IEEE/DefineLoggingVariables.m
- Codes/Codes/G-MAC IEEE/GenerateDataPacketsForInterval.m
- Codes/Codes/G-MAC IEEE/generateRandomScenario.m
- Codes/Codes/G-MAC IEEE/generateSecnario.m
- Codes/Codes/G-MAC IEEE/generateSecnarioVar.m
- Codes/Codes/G-MAC IEEE/MainFile_Priority.m
- Codes/Codes/G-MAC IEEE/MainFileScenarios.m
- Codes/Codes/G-MAC IEEE/MainFileUpdated.m
- Codes/Codes/G-MAC IEEE/nakagami.m
- Codes/Codes/G-MAC IEEE/offlinePacketGenerator.m
- Codes/Codes/G-MAC IEEE/plot_multicolored.m
- Codes/Codes/G-MAC IEEE/plot3_multicolored.m
- Codes/Codes/G-MAC IEEE/RunSystem.m
- Codes/Codes/G-MAC ISA EA/
- Codes/Codes/G-MAC ISA EA/@cluster/
- Codes/Codes/G-MAC ISA EA/@cluster/cluster.m
- Codes/Codes/G-MAC ISA EA/@cluster/sendDataFrames.m
- Codes/Codes/G-MAC ISA EA/@cluster/sendStatusFrames.m
- Codes/Codes/G-MAC ISA EA/@coordinator/
- Codes/Codes/G-MAC ISA EA/@coordinator/ConvertFromSecToSlot.m
- Codes/Codes/G-MAC ISA EA/@coordinator/coordinator.m
- Codes/Codes/G-MAC ISA EA/@coordinator/Cycle0.m
- Codes/Codes/G-MAC ISA EA/@coordinator/Cycle5.m
- Codes/Codes/G-MAC ISA EA/@coordinator/sendUpdateFrame.m
- Codes/Codes/G-MAC ISA EA/@coordinator/UpdateTime.m
- Codes/Codes/G-MAC ISA EA/@node/
- Codes/Codes/G-MAC ISA EA/@node/ComputeConsumedEnergy.m
- Codes/Codes/G-MAC ISA EA/@node/Copy_of_ComputeConsumedEnergy.m
- Codes/Codes/G-MAC ISA EA/@node/DelayRandomBackoff.m
- Codes/Codes/G-MAC ISA EA/@node/generateData.m
- Codes/Codes/G-MAC ISA EA/@node/GenerateDataPackets.m
- Codes/Codes/G-MAC ISA EA/@node/node.m
- Codes/Codes/G-MAC ISA EA/@node/ResetParameters.m
- Codes/Codes/G-MAC ISA EA/@node/SendDataPacketDuringCAP.m
- Codes/Codes/G-MAC ISA EA/@node/SendDataPackets.m
- Codes/Codes/G-MAC ISA EA/@node/SendDataPackets2.asv
- Codes/Codes/G-MAC ISA EA/@node/sendStatusPackets.m
- Codes/Codes/G-MAC ISA EA/@packetBuffer/
- Codes/Codes/G-MAC ISA EA/@packetBuffer/AddNewPacket.m
- Codes/Codes/G-MAC ISA EA/@packetBuffer/ExtractPacket.m
- Codes/Codes/G-MAC ISA EA/@packetBuffer/packetBuffer.m
- Codes/Codes/G-MAC ISA EA/@packetBuffer/ResetBuffer.m
- Codes/Codes/G-MAC ISA EA/@systemParameters/
- Codes/Codes/G-MAC ISA EA/@systemParameters/systemParameters.m
- Codes/Codes/G-MAC ISA EA/DefineLoggingVariables.m
- Codes/Codes/G-MAC ISA EA/GenerateDataPacketsForInterval.m
- Codes/Codes/G-MAC ISA EA/generateRandomScenario.m
- Codes/Codes/G-MAC ISA EA/generateSecnario.m
- Codes/Codes/G-MAC ISA EA/generateSecnarioVar.m
- Codes/Codes/G-MAC ISA EA/MainFile_Priority.m
- Codes/Codes/G-MAC ISA EA/MainFileScenarios.m
- Codes/Codes/G-MAC ISA EA/MainFileUpdated.m
- Codes/Codes/G-MAC ISA EA/multiScenariosOfferedLoad_BExp.m
- Codes/Codes/G-MAC ISA EA/nakagami.m
- Codes/Codes/G-MAC ISA EA/offlinePacketGenerator.m
- Codes/Codes/G-MAC ISA EA/plot_multicolored.m
- Codes/Codes/G-MAC ISA EA/plot3_multicolored.m
- Codes/Codes/G-MAC ISA EA/RunSystem.m
- Codes/Codes/G-MAC ISA/
- Codes/Codes/G-MAC ISA/@cluster/
- Codes/Codes/G-MAC ISA/@cluster/cluster.m
- Codes/Codes/G-MAC ISA/@cluster/sendDataFrames.m
- Codes/Codes/G-MAC ISA/@cluster/sendStatusFrames.m
- Codes/Codes/G-MAC ISA/@coordinator/
- Codes/Codes/G-MAC ISA/@coordinator/ConvertFromSecToSlot.m
- Codes/Codes/G-MAC ISA/@coordinator/coordinator.m
- Codes/Codes/G-MAC ISA/@coordinator/Cycle0.m
- Codes/Codes/G-MAC ISA/@coordinator/Cycle5.m
- Codes/Codes/G-MAC ISA/@coordinator/sendUpdateFrame.m
- Codes/Codes/G-MAC ISA/@coordinator/UpdateTime.m
- Codes/Codes/G-MAC ISA/@node/
- Codes/Codes/G-MAC ISA/@node/ComputeConsumedEnergy.m
- Codes/Codes/G-MAC ISA/@node/Copy_of_ComputeConsumedEnergy.m
- Codes/Codes/G-MAC ISA/@node/DelayRandomBackoff.m
- Codes/Codes/G-MAC ISA/@node/generateData.m
- Codes/Codes/G-MAC ISA/@node/GenerateDataPackets.m
- Codes/Codes/G-MAC ISA/@node/node.m
- Codes/Codes/G-MAC ISA/@node/ResetParameters.m
- Codes/Codes/G-MAC ISA/@node/SendDataPacketDuringCAP.m
- Codes/Codes/G-MAC ISA/@node/SendDataPackets.m
- Codes/Codes/G-MAC ISA/@node/SendDataPackets2.asv
- Codes/Codes/G-MAC ISA/@node/sendStatusPackets.m
- Codes/Codes/G-MAC ISA/@packetBuffer/
- Codes/Codes/G-MAC ISA/@packetBuffer/AddNewPacket.m
- Codes/Codes/G-MAC ISA/@packetBuffer/ExtractPacket.m
- Codes/Codes/G-MAC ISA/@packetBuffer/packetBuffer.m
- Codes/Codes/G-MAC ISA/@packetBuffer/ResetBuffer.m
- Codes/Codes/G-MAC ISA/@systemParameters/
- Codes/Codes/G-MAC ISA/@systemParameters/systemParameters.m
- Codes/Codes/G-MAC ISA/DefineLoggingVariables.m
- Codes/Codes/G-MAC ISA/GenerateDataPacketsForInterval.m
- Codes/Codes/G-MAC ISA/generateRandomScenario.m
- Codes/Codes/G-MAC ISA/generateSecnario.m
- Codes/Codes/G-MAC ISA/generateSecnarioVar.m
- Codes/Codes/G-MAC ISA/MainFile_Priority.m
- Codes/Codes/G-MAC ISA/MainFileScenarios.m
- Codes/Codes/G-MAC ISA/MainFileUpdated.m
- Codes/Codes/G-MAC ISA/multiScenariosOfferedLoad_BExp.m
- Codes/Codes/G-MAC ISA/nakagami.m
- Codes/Codes/G-MAC ISA/offlinePacketGenerator.m
- Codes/Codes/G-MAC ISA/plot_multicolored.m
- Codes/Codes/G-MAC ISA/plot3_multicolored.m
- Codes/Codes/G-MAC ISA/RunSystem.m
- Codes/Codes/IEEE/
- Codes/Codes/IEEE/@coordinator/
- Codes/Codes/IEEE/@coordinator/ConvertFromSecToSlot.m
- Codes/Codes/IEEE/@coordinator/coordinator.m
- Codes/Codes/IEEE/@coordinator/UpdateTime.m
- Codes/Codes/IEEE/@node/
- Codes/Codes/IEEE/@node/ComputeConsumedEnergy.m
- Codes/Codes/IEEE/@node/DelayRandomBackoff.m
- Codes/Codes/IEEE/@node/GenerateDataPackets.m
- Codes/Codes/IEEE/@node/node.m
- Codes/Codes/IEEE/@node/ResetParameters.m
- Codes/Codes/IEEE/@node/SendDataPacketDuringCAP.m
- Codes/Codes/IEEE/@node/SendDataPacketDuringCAP1.m
- Codes/Codes/IEEE/@node/SendDataPacketDuringCAP2.asv
- Codes/Codes/IEEE/@packetBuffer/
- Codes/Codes/IEEE/@packetBuffer/AddNewPacket.m
- Codes/Codes/IEEE/@packetBuffer/ExtractPacket.m
- Codes/Codes/IEEE/@packetBuffer/packetBuffer.m
- Codes/Codes/IEEE/@packetBuffer/ResetBuffer.m
- Codes/Codes/IEEE/@systemParameters/
- Codes/Codes/IEEE/@systemParameters/systemParameters.m
- Codes/Codes/IEEE/DefineLoggingVariables.m
- Codes/Codes/IEEE/generateSecnarioVar.m
- Codes/Codes/IEEE/MainFileScenarios.m
- Codes/Codes/IEEE/nakagami.m
- Codes/Codes/IEEE/offlinePacketGenerator.m
- Codes/Codes/IEEE/RunSystem.m
- Codes/Codes/ISA/
- Codes/Codes/ISA/@coordinator/
- Codes/Codes/ISA/@coordinator/ConvertFromSecToSlot.m
- Codes/Codes/ISA/@coordinator/coordinator.m
- Codes/Codes/ISA/@coordinator/UpdateTime.m
- Codes/Codes/ISA/@node/
- Codes/Codes/ISA/@node/ComputeConsumedEnergy.m
- Codes/Codes/ISA/@node/Copy_of_ComputeConsumedEnergy.m
- Codes/Codes/ISA/@node/DelayRandomBackoff.m
- Codes/Codes/ISA/@node/GenerateDataPackets.m
- Codes/Codes/ISA/@node/node.m
- Codes/Codes/ISA/@node/ResetParameters.m
- Codes/Codes/ISA/@node/SendDataPacketDuringCAP.m
- Codes/Codes/ISA/@packetBuffer/
- Codes/Codes/ISA/@packetBuffer/AddNewPacket.m
- Codes/Codes/ISA/@packetBuffer/ExtractPacket.m
- Codes/Codes/ISA/@packetBuffer/packetBuffer.m
- Codes/Codes/ISA/@packetBuffer/ResetBuffer.m
- Codes/Codes/ISA/@systemParameters/
- Codes/Codes/ISA/@systemParameters/systemParameters.m
- Codes/Codes/ISA/DefineLoggingVariables.m
- Codes/Codes/ISA/generateSecnarioVar.m
- Codes/Codes/ISA/MainFileSceanrios.m
- Codes/Codes/ISA/nakagami.m
- Codes/Codes/ISA/offlinePacketGenerator.m
- Codes/Codes/ISA/RunSystem.m
- Codes/Codes/UDG/
- Codes/Codes/UDG/@coordinator/
- Codes/Codes/UDG/@coordinator/ConvertFromSecToSlot.m
- Codes/Codes/UDG/@coordinator/coordinator.m
- Codes/Codes/UDG/@coordinator/UpdateTime.m
- Codes/Codes/UDG/@node/
- Codes/Codes/UDG/@node/ComputeConsumedEnergy.m
- Codes/Codes/UDG/@node/DelayRandomBackoff.m
- Codes/Codes/UDG/@node/GenerateDataPackets.m
- Codes/Codes/UDG/@node/node.m
- Codes/Codes/UDG/@node/ResetParameters.m
- Codes/Codes/UDG/@node/SendDataPacketDuringCAP.m
- Codes/Codes/UDG/@packetBuffer/
- Codes/Codes/UDG/@packetBuffer/AddNewPacket.m
- Codes/Codes/UDG/@packetBuffer/ExtractPacket.m
- Codes/Codes/UDG/@packetBuffer/packetBuffer.m
- Codes/Codes/UDG/@packetBuffer/ResetBuffer.m
- Codes/Codes/UDG/@systemParameters/
- Codes/Codes/UDG/@systemParameters/systemParameters.m
- Codes/Codes/UDG/DefineLoggingVariables.m
- Codes/Codes/UDG/generateSecnarioVar.m
- Codes/Codes/UDG/MainFileScenarios.m
- Codes/Codes/UDG/nakagami.m
- Codes/Codes/UDG/offlinePacketGenerator.m
- Codes/Codes/UDG/RunSystem.m
- Codes/readme.txt
- Codes/Results/
- Codes/Results/@cluster/
- Codes/Results/@cluster/cluster.m
- Codes/Results/@cluster/sendDataFrames.m
- Codes/Results/@cluster/sendStatusFrames.m
- Codes/Results/@coordinator/
- Codes/Results/@coordinator/ConvertFromSecToSlot.m
- Codes/Results/@coordinator/coordinator.m
- Codes/Results/@coordinator/Cycle0.m
- Codes/Results/@coordinator/Cycle5.m
- Codes/Results/@coordinator/sendUpdateFrame.m
- Codes/Results/@coordinator/UpdateTime.m
- Codes/Results/@node/
- Codes/Results/@node/ComputeConsumedEnergy.m
- Codes/Results/@node/DelayRandomBackoff.m
- Codes/Results/@node/generateData.m
- Codes/Results/@node/GenerateDataPackets.m
- Codes/Results/@node/node.m
- Codes/Results/@node/ResetParameters.m
- Codes/Results/@node/SendDataPacketDuringCAP.m
- Codes/Results/@node/SendDataPackets.m
- Codes/Results/@node/SendDataPackets2.asv
- Codes/Results/@node/sendStatusPackets.m
- Codes/Results/@packetBuffer/
- Codes/Results/@packetBuffer/AddNewPacket.m
- Codes/Results/@packetBuffer/ExtractPacket.m
- Codes/Results/@packetBuffer/packetBuffer.m
- Codes/Results/@packetBuffer/ResetBuffer.m
- Codes/Results/@systemParameters/
- Codes/Results/@systemParameters/systemParameters.m
- Codes/Results/export_fig-master/
- Codes/Results/export_fig-master/generateSecnarioVar.m
- Codes/Results/export_fig-master/styledBarXTL.m
- Codes/Results/export_fig-master/styledBarXTL2.m
- Codes/Results/export_fig-master/styledBarXTL3.m
- Codes/Results/export_fig-master/styledBoxPlot.m
- Codes/Results/export_fig-master/styledPlot.m
- Codes/Results/Images/
- Codes/Results/MaifileScenariosTTest.m
- Codes/Results/MaifileScenariosWithoutProbabilistic.m
- Codes/Results/New Expirminets Folder/
- Codes/Results/scenarioPloter.m
- Codes/Results/TTest Results.mat
