# Supplementary material for: MAC protocol with grouping awareness GMAC for large scale Internet-of-Things network
Source: PeerJ Comput Sci. 2021 Nov 22;7:e733. doi: 10.7717/peerj-cs.733 (PMC8627235; doi:10.7717/peerj-cs.733)
Supplement: Supplemental Information 1 — The codes are to compare the G-MAC variants with standard IEEE and ISA protocols: the codes was tested on Matlab 2018 how to run the code : # go to Codes and chose the directory of the desired protocol # run MainFileScenarios.m # to show results copy the resulted mat files to Results\New Expirminets Folder and run Results\MaifileScenariosWithoutProbabilistuc.m the results images will be stored in Results\Images [file peerj-cs-07-733-s001.zip › Codes/Codes/G-MAC IEEE EA/@cluster/cluster.m]

classdef cluster
    
    properties
        
        % Main parameters
      ID;
      aliveNodesIDs;
      nodesPriority;
      nodesBatary;
      recivingPower;
      CHID;
      CHPos;         % the position of the cluster head
      DataFrame;
      StatusFrame;
      dataFrameSize;
      statusFrameSize;
      numOfSentPackets;
      startTransmissionTime;   % the slot number where this cluster  head starts transmission during cycle2
    end
    
    methods
        % Constructor function
        function c=cluster(ID,clusNodes,input)
            % Main parameters
            c.ID=ID;
            c.aliveNodesIDs=clusNodes;
            data=input(clusNodes,:);
            c.nodesPriority=data(:,5);
            c.nodesBatary=data(:,6);
            c.CHID=clusNodes(find(data(:,7)==1));
            c.CHPos=data(find(data(:,7)==1),1:3);
            c.numOfSentPackets=0;
            c.recivingPower=0;
           

            
            
        end
        [n ]=sendDataFrames(cor,c,n);
      [cor,n]=sendStatusFrames(c,n,cor)

              
    end
    
end
