# Supplementary material for: MAC protocol with grouping awareness GMAC for large scale Internet-of-Things network
Source: PeerJ Comput Sci. 2021 Nov 22;7:e733. doi: 10.7717/peerj-cs.733 (PMC8627235; doi:10.7717/peerj-cs.733)
Supplement: Supplemental Information 1 — The codes are to compare the G-MAC variants with standard IEEE and ISA protocols: the codes was tested on Matlab 2018 how to run the code : # go to Codes and chose the directory of the desired protocol # run MainFileScenarios.m # to show results copy the resulted mat files to Results\New Expirminets Folder and run Results\MaifileScenariosWithoutProbabilistuc.m the results images will be stored in Results\Images [file peerj-cs-07-733-s001.zip › Codes/Codes/G-MAC IEEE EA/@cluster/sendStatusFrames.m]

function [c,nodes]=sendStatusFrames(Clusters,nodes,c)
for i =1:size(Clusters,2)
    c.ClustersInfo{i,1}=Clusters(i).StatusFrame; % status sent to the sink
    c.ClustersInfo{i,2}=Clusters(i).CHID;
   for j = 1:Clusters(i).statusFrameSize  % compute energy  consumed while status frame transmision
       nodes(Clusters(i).CHID)= nodes(Clusters(i).CHID).ComputeConsumedEnergy(c,Clusters(i),1,j);  % high transmition mode power
   end
end
end
