# Supplementary material for: MAC protocol with grouping awareness GMAC for large scale Internet-of-Things network
Source: PeerJ Comput Sci. 2021 Nov 22;7:e733. doi: 10.7717/peerj-cs.733 (PMC8627235; doi:10.7717/peerj-cs.733)
Supplement: Supplemental Information 1 — The codes are to compare the G-MAC variants with standard IEEE and ISA protocols: the codes was tested on Matlab 2018 how to run the code : # go to Codes and chose the directory of the desired protocol # run MainFileScenarios.m # to show results copy the resulted mat files to Results\New Expirminets Folder and run Results\MaifileScenariosWithoutProbabilistuc.m the results images will be stored in Results\Images [file peerj-cs-07-733-s001.zip › Codes/Codes/G-MAC IEEE EA/@coordinator/sendUpdateFrame.m]

function  [Clusters nodes ]=sendUpdateFrame(c,Clusters,nodes)
for i =1: size(c.ClustersInfo,1)
    ClusInfo=c.ClustersInfo{i,1};
    CHID=c.ClustersInfo{i,2};
    if(ClusInfo(ClusInfo(:,1)==CHID,2)<=0)
        nodes( Clusters(i).aliveNodesIDs( Clusters(i).aliveNodesIDs==CHID)).IsCH=0;  % remove old CH
       [~, maxPower]=max(ClusInfo(:,2)); % chose one with the maximum power
        CHID=ClusInfo(maxPower,1);
        %update clusters information
        Clusters(i).CHID=CHID;
        Clusters(i).CHPos = nodes( Clusters(i).aliveNodesIDs(maxPower)).Pos; 
        nodes( Clusters(i).aliveNodesIDs(maxPower)).IsCH=1;

    end
    % update indicator

end
    indicator=3;
    for j =1:size(nodes,2)
    nodes(j).indicator=indicator;
    end
