# Supplementary material for: MAC protocol with grouping awareness GMAC for large scale Internet-of-Things network
Source: PeerJ Comput Sci. 2021 Nov 22;7:e733. doi: 10.7717/peerj-cs.733 (PMC8627235; doi:10.7717/peerj-cs.733)
Supplement: Supplemental Information 1 — The codes are to compare the G-MAC variants with standard IEEE and ISA protocols: the codes was tested on Matlab 2018 how to run the code : # go to Codes and chose the directory of the desired protocol # run MainFileScenarios.m # to show results copy the resulted mat files to Results\New Expirminets Folder and run Results\MaifileScenariosWithoutProbabilistuc.m the results images will be stored in Results\Images [file peerj-cs-07-733-s001.zip › Codes/Codes/G-MAC IEEE EA/@coordinator/UpdateTime.m]

function c= UpdateTime(c,nodes,cycle)
switch cycle
    case 0
        for i =1:c.sysPar.beacon0Interval
        c.currentTime=c.currentTime+1;
        end
        
    case 1 
        for i =1:c.sysPar.beacon1Interval
        c.currentTime=c.currentTime+1;
        end
        c.beacon1Counter=c.beacon1Counter+1;
        c.beacon1Done=true;
    case 2
 for i =1:c.sysPar.beacon2Interval
        c.currentTime=c.currentTime+1;
 end
 c.beacon2Counter=c.beacon2Counter+1;
        c.beacon2Done=true;
    case 3
 for i =1:c.sysPar.beacon3Interval
        c.currentTime=c.currentTime+1;
        end        
    case 4
 for i =1:c.sysPar.beacon4Interval
        c.currentTime=c.currentTime+1;
 end
    case 5
 for i =1:c.sysPar.beacon0Interval
        c.currentTime=c.currentTime+1;
        end
    
        
end
