# Supplementary material for: MAC protocol with grouping awareness GMAC for large scale Internet-of-Things network
Source: PeerJ Comput Sci. 2021 Nov 22;7:e733. doi: 10.7717/peerj-cs.733 (PMC8627235; doi:10.7717/peerj-cs.733)
Supplement: Supplemental Information 1 — The codes are to compare the G-MAC variants with standard IEEE and ISA protocols: the codes was tested on Matlab 2018 how to run the code : # go to Codes and chose the directory of the desired protocol # run MainFileScenarios.m # to show results copy the resulted mat files to Results\New Expirminets Folder and run Results\MaifileScenariosWithoutProbabilistuc.m the results images will be stored in Results\Images [file peerj-cs-07-733-s001.zip › Codes/Codes/G-MAC IEEE EA/@node/DelayRandomBackoff.m]

function n=DelayRandomBackoff(n,c)
n.CWE=round(((c.sysPar.CWmax-c.sysPar.CWmin)/(c.sysPar.Emax-c.sysPar.Emin ))*(n.nodeBattery-c.sysPar.Emin )+c.sysPar.CWmin);
try
n.BCnt=randi([1 ;n.CWE]);

catch 
n.BCnt=1;
end

end
