# Supplementary material for: MAC protocol with grouping awareness GMAC for large scale Internet-of-Things network
Source: PeerJ Comput Sci. 2021 Nov 22;7:e733. doi: 10.7717/peerj-cs.733 (PMC8627235; doi:10.7717/peerj-cs.733)
Supplement: Supplemental Information 1 — The codes are to compare the G-MAC variants with standard IEEE and ISA protocols: the codes was tested on Matlab 2018 how to run the code : # go to Codes and chose the directory of the desired protocol # run MainFileScenarios.m # to show results copy the resulted mat files to Results\New Expirminets Folder and run Results\MaifileScenariosWithoutProbabilistuc.m the results images will be stored in Results\Images [file peerj-cs-07-733-s001.zip › Codes/Codes/G-MAC IEEE EA/@node/GenerateDataPackets.m]

function n=GenerateDataPackets(n,currentTime)

global numberOfGeneratedPackets numberOfDroppedPackets3 packetArray
% The moment of generation
numberOfPackets=packetArray(currentTime,n.nodeNumber);
    
for c=1:numberOfPackets
    newPacket=n.dataBuffer.containerStructure;
    newPacket.momentOfGeneration=currentTime;
    newPacket.priorityLevel=randi(16);
    numberOfGeneratedPackets=numberOfGeneratedPackets+1;
    n.numberOfGeneratedPackets=n.numberOfGeneratedPackets+1;
    [n.dataBuffer,state]=n.dataBuffer.AddNewPacket(newPacket);
    if state
        n.numberOfAvailablePackets=n.numberOfAvailablePackets+1;
    else
        % Buffer overflow
        numberOfDroppedPackets3=numberOfDroppedPackets3+1;
        n.numberOfDroppedPackets3=n.numberOfDroppedPackets3+1;
    end
end

end
