# Supplementary material for: MAC protocol with grouping awareness GMAC for large scale Internet-of-Things network
Source: PeerJ Comput Sci. 2021 Nov 22;7:e733. doi: 10.7717/peerj-cs.733 (PMC8627235; doi:10.7717/peerj-cs.733)
Supplement: Supplemental Information 1 — The codes are to compare the G-MAC variants with standard IEEE and ISA protocols: the codes was tested on Matlab 2018 how to run the code : # go to Codes and chose the directory of the desired protocol # run MainFileScenarios.m # to show results copy the resulted mat files to Results\New Expirminets Folder and run Results\MaifileScenariosWithoutProbabilistuc.m the results images will be stored in Results\Images [file peerj-cs-07-733-s001.zip › Codes/Codes/G-MAC IEEE EA/@node/SendDataPackets2.asv]

function [cluster,nodes]=SendDataPackets(nodes,c,cluster)

global numberOfReceivedPacket numberOfDroppedPackets1 numberOfDroppedPackets2 E2EDelay E2EDelayCounter;

numOfSentPackets=0;
frameSize=cluster.dataFrameSize;
% Find the nodes that have packets to send and are ready to send
numberOfAvailablePackets=[nodes.numberOfAvailablePackets];
allSlots=[];
for i =1:size(numberOfAvailablePackets,2)
    
    chosenSlots{i}=randi(frameSize,numberOfAvailablePackets(i),1);
    allSlots=[allSlots ; chosenSlots{i}];
end

%% try to retransmit if there is collison
 for k=1:c.retransmitionTimes
[slotsFreq slotsNum]=hist(allSlots,unique(allSlots)); % the number times each slot is chosen
freqSlots=find(slotsFreq>1);  % the slots that appered more than one time
if(~isempty(freqSlots))
   
        for i =1:size(freqSlots,2) % check for the slots that have to retransmite data
            for j=1:size(chosenSlots,2) 
                if(numel(find(chosenSlots{j}==slotsNum(freqSlots(i))))>0) % if the collision's slot is chosen by this node
                     nodes(j).SlotsProb(slotsNum(freqSlots(i)))=nodes(j).SlotsProb(slotsNum(freqSlots(i)))-c.sysPar.probDec;
                    if slotsNum(freqSlots(i))==frameSize % there is no more slots so collision
                        chosenSlots{j}(chosenSlots{j}==slotsNum(freqSlots(i)))=[]; % delet the slot from node's list
                         % The packet should be dropped 
                [nodes(j).dataBuffer,~]=nodes(j).dataBuffer.ExtractPacket();
                nodes(j)=nodes(j).ResetParameters(c);
                nodes(j).numberOfAvailablePackets=nodes(j).numberOfAvailablePackets-1;
                nodes(j).numberOfDroppedPackets1=nodes(j).numberOfDroppedPackets1+1;
                numberOfDroppedPackets1=numberOfDroppedPackets1+1;
                    else
                     chosenSlots{j}(chosenSlots{j}==slotsNum(freqSlots(i)))=randi([freqSlots(i) frameSize]); % try to transmit in another slot
                    end  
                     nodes(j)=  nodes(j).ComputeConsumedEnergy(c,cluster,2,freqSlots(i));     %retransmition
                   
                end
               
                end
                
            end
            
        end
 end
    
%% after retransmition trys ended the collided packets should be droped 
[slotsFreq slotsNum]=hist(allSlots,unique(allSlots)); % the number times each slot is chosen
freqSlots=find(slotsFreq>1);  % the slots that appered more than one time
if(~isempty(freqSlots))
    for i =1:size(freqSlots,2) % check for the slots that have collision
        for j=1:size(chosenSlots,2)
            if(numel(find(chosenSlots{j}==slotsNum(freqSlots(i))))>0) % if the colision slot is chosen by this node
                % The packet should be dropped 
                [nodes(j).dataBuffer,~]=nodes(j).dataBuffer.ExtractPacket();
                nodes(j)=nodes(j).ResetParameters(c);
                nodes(j).numberOfAvailablePackets=nodes(j).numberOfAvailablePackets-1;
                nodes(j).numberOfDroppedPackets1=nodes(j).numberOfDroppedPackets1+1;
                numberOfDroppedPackets1=numberOfDroppedPackets1+1;
                % the slot probabilty for this node should be decreased
                nodes(j).SlotsProb(slotsNum(freqSlots(i)))=nodes(j).SlotsProb(slotsNum(freqSlots(i)))-c.sysPar.probDec;
                % compute the energy consemption for transmition or we can use the cuurent
                % power managment system
                %nodes(j).updatePower('C');
                % remove the slot from the nodes lists
                chosenSlots{j}(chosenSlots{j}==slotsNum(freqSlots(i)))=[];
                nodes(j)=  nodes(j).ComputeConsumedEnergy(c,cluster,2,freqSlots(i));     %collision
            end
            
        end
        
    end
end
%% the remining packets will be sent and the probabilty of the remining slots will be increased

for i=1:size(chosenSlots,2) % for each node
    if (~isempty(chosenSlots{i}))
        for j = 1:frameSize  %check all the slots that belong to this node, j is the slot number
            if(ismember(j,chosenSlots{i}))   % if this frame belong to this node
                %                 % Check if the current moment of time is inside CAP or not
                %                 if mod(c.slotCounter+j,c.sysPar.beaconInterval)==0
                %                     % the specified time of beacon ignore this node and check the others
                %                     break;
                %                 end
                [nodes(i).dataBuffer,dataPacket]=nodes(i).dataBuffer.ExtractPacket();
                numberOfReceivedPacket=numberOfReceivedPacket +1;
                E2EDelayCounter =E2EDelayCounter +1;
                E2EDelay(E2EDelayCounter )=c.currentTime+j-dataPacket.momentOfGeneration+...
                    c.sysPar.Ttx/(c.sysPar.timeSlotDuration/c.sysPar.symbolDuration)+c.sysPar.E2Edelay;  % c.sysPar.E2Edelay is resulted from cycle2
                nodes(i).numberOfAvailablePackets=nodes(i).numberOfAvailablePackets-1;
                nodes(i).numberOfReceivedPackets=nodes(i).numberOfReceivedPackets+1;
                nodes(i).numberOfSendingTimes(c.beacon1Counter+1)=...
                    nodes(i).numberOfSendingTimes(c.beacon1Counter+1)+1;
                
                nodes(i).numberOfReceivingTimes(c.beacon1Counter+1)=...
                    nodes(i).numberOfReceivingTimes(c.beacon1Counter+1)+1;
                numOfSentPackets=numOfSentPackets+1;
                nodes(i)=nodes(i).ResetParameters(c);
                % the slot probabilty for this node should be increased
                nodes(i).SlotsProb(j)= nodes(i).SlotsProb(j)+c.sysPar.probInc;
                % compute the energy consemption for transmition
                nodes(i)=  nodes(i).ComputeConsumedEnergy(c,cluster,3,j);   % send with ack
                
                
                chosenSlots{i}(chosenSlots{i}==j)=[];
                if(isempty(chosenSlots{i}))
                    break;
                end
            end
            
        end
    end
end
cluster.numOfSentPackets=numOfSentPackets;  % the number of packets should be transmited from CH to sink
