# Supplementary material for: MAC protocol with grouping awareness GMAC for large scale Internet-of-Things network
Source: PeerJ Comput Sci. 2021 Nov 22;7:e733. doi: 10.7717/peerj-cs.733 (PMC8627235; doi:10.7717/peerj-cs.733)
Supplement: Supplemental Information 1 — The codes are to compare the G-MAC variants with standard IEEE and ISA protocols: the codes was tested on Matlab 2018 how to run the code : # go to Codes and chose the directory of the desired protocol # run MainFileScenarios.m # to show results copy the resulted mat files to Results\New Expirminets Folder and run Results\MaifileScenariosWithoutProbabilistuc.m the results images will be stored in Results\Images [file peerj-cs-07-733-s001.zip › Codes/Codes/G-MAC IEEE EA/@node/sendStatusPackets.m]

function [Clusters,nodes]=sendStatusPackets(nodes,c,Clusters)
for i =1:size(Clusters,2)
    Clusters(i).StatusFrame=[];
   for j = 1:numel(Clusters(i).aliveNodesIDs)
       nodeID=Clusters(i).aliveNodesIDs(j);
       batary= nodes(nodeID).nodeBattery;
       PDR=nodes(nodeID).numberOfReceivedPackets/nodes(nodeID).numberOfGeneratedPackets;
       Clusters(i).StatusFrame=[Clusters(i).StatusFrame ;nodeID  batary PDR ]
       nodes(nodeID)= nodes(nodeID).ComputeConsumedEnergy(c,Clusters(i),2);  % send without ack
   end
end
end
