# Supplementary material for: MAC protocol with grouping awareness GMAC for large scale Internet-of-Things network
Source: PeerJ Comput Sci. 2021 Nov 22;7:e733. doi: 10.7717/peerj-cs.733 (PMC8627235; doi:10.7717/peerj-cs.733)
Supplement: Supplemental Information 1 — The codes are to compare the G-MAC variants with standard IEEE and ISA protocols: the codes was tested on Matlab 2018 how to run the code : # go to Codes and chose the directory of the desired protocol # run MainFileScenarios.m # to show results copy the resulted mat files to Results\New Expirminets Folder and run Results\MaifileScenariosWithoutProbabilistuc.m the results images will be stored in Results\Images [file peerj-cs-07-733-s001.zip › Codes/Codes/G-MAC IEEE EA/@packetBuffer/AddNewPacket.m]

function [p,state]=AddNewPacket(p,newPacket)

if p.numberOfAvailablePacket<p.bufferSize

    p.numberOfAvailablePacket=p.numberOfAvailablePacket+1;
    p.container(p.tail)=newPacket;
    p.tail=p.tail+1;
    
    if p.tail==p.bufferSize+1 
        p.tail=1;
    end
    state=true;
else
    %str=[p.bufferName ' is full'];
    %disp(str);
    state=false;
end

end
