# Supplementary material for: MAC protocol with grouping awareness GMAC for large scale Internet-of-Things network
Source: PeerJ Comput Sci. 2021 Nov 22;7:e733. doi: 10.7717/peerj-cs.733 (PMC8627235; doi:10.7717/peerj-cs.733)
Supplement: Supplemental Information 1 — The codes are to compare the G-MAC variants with standard IEEE and ISA protocols: the codes was tested on Matlab 2018 how to run the code : # go to Codes and chose the directory of the desired protocol # run MainFileScenarios.m # to show results copy the resulted mat files to Results\New Expirminets Folder and run Results\MaifileScenariosWithoutProbabilistuc.m the results images will be stored in Results\Images [file peerj-cs-07-733-s001.zip › Codes/Codes/G-MAC IEEE EA/@packetBuffer/ExtractPacket.m]

function [p,packet]=ExtractPacket(p)

if p.numberOfAvailablePacket>0
    p.numberOfAvailablePacket=p.numberOfAvailablePacket-1;
    packet=p.container(p.head);
    p.head=p.head+1;

    if p.head==(p.bufferSize+1) 
        p.head=1;
    end
else
    %str=[p.bufferName ' is empty'];
    %disp(str);
    packet=[];
end

end
