# Supplementary material for: MAC protocol with grouping awareness GMAC for large scale Internet-of-Things network
Source: PeerJ Comput Sci. 2021 Nov 22;7:e733. doi: 10.7717/peerj-cs.733 (PMC8627235; doi:10.7717/peerj-cs.733)
Supplement: Supplemental Information 1 — The codes are to compare the G-MAC variants with standard IEEE and ISA protocols: the codes was tested on Matlab 2018 how to run the code : # go to Codes and chose the directory of the desired protocol # run MainFileScenarios.m # to show results copy the resulted mat files to Results\New Expirminets Folder and run Results\MaifileScenariosWithoutProbabilistuc.m the results images will be stored in Results\Images [file peerj-cs-07-733-s001.zip › Codes/Codes/G-MAC IEEE EA/@packetBuffer/packetBuffer.m]

classdef packetBuffer
    properties (SetAccess=private)
        bufferSize;
        bufferName;
        head;
        tail;
        numberOfAvailablePacket;
        container;
        containerStructure;   % Main structure of the record
    end
    
    methods
        % Constructor
        function p=packetBuffer(bufferSize,bufferName,bufferContainerStructure)
            p.bufferSize=bufferSize;
            p.bufferName=bufferName;
            p.head=1;
            p.tail=1;
            p.numberOfAvailablePacket=0;
            
            p.containerStructure=bufferContainerStructure;
            p.container=p.containerStructure;
            % Initializing the container
            for i=1:bufferSize
                p.container(i)=p.containerStructure;
            end
        end
        
        % Independent-file functions 
        [p,state]=AddNewPacket(p,newPacket);
        [p,packet]=ExtractPacket(p);
        p=ResetBuffer(p);
    end
    
end
