# Supplementary material for: MAC protocol with grouping awareness GMAC for large scale Internet-of-Things network
Source: PeerJ Comput Sci. 2021 Nov 22;7:e733. doi: 10.7717/peerj-cs.733 (PMC8627235; doi:10.7717/peerj-cs.733)
Supplement: Supplemental Information 1 — The codes are to compare the G-MAC variants with standard IEEE and ISA protocols: the codes was tested on Matlab 2018 how to run the code : # go to Codes and chose the directory of the desired protocol # run MainFileScenarios.m # to show results copy the resulted mat files to Results\New Expirminets Folder and run Results\MaifileScenariosWithoutProbabilistuc.m the results images will be stored in Results\Images [file peerj-cs-07-733-s001.zip › Codes/Codes/G-MAC IEEE EA/GenerateDataPacketsForInterval.m]

function [nodes]=GenerateDataPacketsForInterval(nodes,startTime,endTime,experTimeSlots)
    if endTime>experTimeSlots
        endTime=experTimeSlots+1;
    end
    for T=startTime+1:endTime
      try   % if the time is out of time range
        for i =1:numel(nodes)
            nodes(i)=nodes(i).GenerateDataPackets(T);
        end
      catch     end
    
    end
end
