# Supplementary material for: MAC protocol with grouping awareness GMAC for large scale Internet-of-Things network
Source: PeerJ Comput Sci. 2021 Nov 22;7:e733. doi: 10.7717/peerj-cs.733 (PMC8627235; doi:10.7717/peerj-cs.733)
Supplement: Supplemental Information 1 — The codes are to compare the G-MAC variants with standard IEEE and ISA protocols: the codes was tested on Matlab 2018 how to run the code : # go to Codes and chose the directory of the desired protocol # run MainFileScenarios.m # to show results copy the resulted mat files to Results\New Expirminets Folder and run Results\MaifileScenariosWithoutProbabilistuc.m the results images will be stored in Results\Images [file peerj-cs-07-733-s001.zip › Codes/Codes/G-MAC IEEE EA/generateSecnario.m]

function [Scenario]=generateSecnario(numOfClusters,clusterCenters,radius,numOfClustersNodes,Batary,maxPriority)
%[x y z clusID Priority Batary IsClusterHead]
Scenario=[];
for i =1:numOfClusters
    center=clusterCenters(i,:);
   rad= radius(i);     
   CHID=randi(numOfClustersNodes(i));

   for j=1:numOfClustersNodes(i)
       pos=center+rand(1,3)*rad;
       if j== CHID;
           IsCH=1;
       else
           IsCH=0;
       end
       Scenario=[Scenario ;pos i randi(maxPriority) Batary IsCH];
   end
end
    
