# Supplementary material for: MAC protocol with grouping awareness GMAC for large scale Internet-of-Things network
Source: PeerJ Comput Sci. 2021 Nov 22;7:e733. doi: 10.7717/peerj-cs.733 (PMC8627235; doi:10.7717/peerj-cs.733)
Supplement: Supplemental Information 1 — The codes are to compare the G-MAC variants with standard IEEE and ISA protocols: the codes was tested on Matlab 2018 how to run the code : # go to Codes and chose the directory of the desired protocol # run MainFileScenarios.m # to show results copy the resulted mat files to Results\New Expirminets Folder and run Results\MaifileScenariosWithoutProbabilistuc.m the results images will be stored in Results\Images [file peerj-cs-07-733-s001.zip › Codes/Codes/G-MAC IEEE EA/generateSecnarioVar.m]

function [Scenario]=generateSecnarioVar(numOfClusters,sinkPos,radRange,numOfNodes,Sigma,Batary,maxPriority)
%[x y z clusID Priority Batary IsClusterHead]
Scenario=[];
rng(1);
for i =1:numOfClusters
     radius(i) = randi(radRange);
    if i ==1 
        center(i,:)=sinkPos;
    else
    center(i,:)= center(i-1,:)+( radius(i)+radius(i-1))*randi(1,1,3)+rand(1,3);  % to keep clusters not intersecting togother
    end
   numOfNodesi = round(numOfNodes/numOfClusters) +randi([-Sigma Sigma])
   CHID=randi(numOfNodesi);

   for j=1:numOfNodesi
       pos=center(i,:)+rand(1,3)*radius(i);
       if j== CHID;
           IsCH=1;
       else
           IsCH=0;
       end
       Scenario=[Scenario ;pos i randi(maxPriority) randi(Batary) IsCH];
   end
end
   
