# Supplementary material for: MAC protocol with grouping awareness GMAC for large scale Internet-of-Things network
Source: PeerJ Comput Sci. 2021 Nov 22;7:e733. doi: 10.7717/peerj-cs.733 (PMC8627235; doi:10.7717/peerj-cs.733)
Supplement: Supplemental Information 1 — The codes are to compare the G-MAC variants with standard IEEE and ISA protocols: the codes was tested on Matlab 2018 how to run the code : # go to Codes and chose the directory of the desired protocol # run MainFileScenarios.m # to show results copy the resulted mat files to Results\New Expirminets Folder and run Results\MaifileScenariosWithoutProbabilistuc.m the results images will be stored in Results\Images [file peerj-cs-07-733-s001.zip › Codes/Codes/G-MAC IEEE EA/MainFileUpdated.m]

global packetSize ackPacketSize    packetArray
% input =[x y z clusID Priority Batary IsClusterHead]
%input=[10 5 5 1 5 10000 1;15 2 10 1 3 9000 0;15 5 0 2 10 8000 1 ;10 10 0 2 2 50000 0 ];
%[Scenario]=generateSecnario(numOfClusters,clusterCenters,radius,numOfClustersNodes,Batary,maxPriority)
%[input]=generateSecnario(3,[0 0 0 ;50 50 50;100 100 100],[5 10 5],[10 15 10],1000,10);
nodesNum=size(input,1);
minNumofPackets=2;
retransmitionTimes=3;
clustersIDs = unique(input(:,4));
%plot3_multicolored(input(:,1:3),input(:,4));
% Experiment parameters
Nc=5;
packetSize=96;       % [byte]
ackPacketSize=18;               % [byte]
dataBufferSize=300;              % [Packet]
td= 10; %transmission time

dataPacketLifeTime=30;  % The packet lifetime 
VDD=3.7;                        % [volt]

% Idle mode parameters
 energyLevel=0;
 busynessLevel=0;
% Define the coordinator (sink)
sinkPos=[ 0 0 0];
c=coordinator(sinkPos,packetSize,minNumofPackets,maxPriorityLevel,Nc,retransmitionTimes,MaxBE);
DefineLoggingVariables;
  packetArray=offlinePacketGenerator(nodesNum,c.ConvertFromSecToSlot(experTime),c.ConvertFromSecToSlot(interArrivalTime),poissonBatchMean,seed);

experTime1=ceil(experTime/c.sysPar.timeSlotDuration);
numberOfSuperFrames=ceil(experTime1/c.sysPar.superFrameDuration);
%% cycle0 the sink broadcasts frame to identify the cluster heads and nodes 
%chose CHs and create the network 
Iterations=0;
for i=1:length(clustersIDs)    % Clusters
    clusNodes=find(input(:,4)==clustersIDs(i));
    for j=1:numel(clusNodes)          % Nodes in a clusters
       nodeNum=clusNodes(j);
       %node=[ID clusID dataBuffersize dataPacketLifeTime priority poissonBatchMean
       %interArrivalTime sink numberOfSuperFrames VDD Batary IsClusterHead]
        nodes(nodeNum)=node(nodeNum,clustersIDs(i),input(nodeNum,1:3),dataBufferSize,dataPacketLifeTime,input(nodeNum,5),poissonBatchMean,interArrivalTime,c,...
            numberOfSuperFrames,VDD,input(nodeNum,6),input(nodeNum,7));
         nodes(nodeNum).indicator=3;   % competion not allowed 
    end
    Clusters(i)=cluster(clustersIDs(i),clusNodes,input);
    numOfNodes(i)=numel(clusNodes);
end
% calculate frame size for each cluster and initialize the slots
% probabilties for each node
for i=1:length(clustersIDs)
    i
    clusNodes=Clusters(i).aliveNodesIDs;
    % equation (5)
    Clusters(i).dataFrameSize=c.sysPar.minNumofPackets*sum(c.sysPar.maxPriorityLevel-Clusters(i).nodesPriority);
    Clusters(i).statusFrameSize=numel(clusNodes);
if i==1
     Clusters(i).startTransmissionTime=0;
else
     Clusters(i).startTransmissionTime= Clusters(i-1).startTransmissionTime+Clusters(i-1).dataFrameSize;
end
    for j=1:size(clusNodes,1)
    nodes(clusNodes(j)).SlotsProb=rand(Clusters(i).dataFrameSize,1);
        nodes(clusNodes(j)).ProbBoT=zeros(Clusters(i).dataFrameSize,1);

   end
end
minFrameSize=min([Clusters.dataFrameSize]);
allFrameSize=sum([Clusters.dataFrameSize]);
maxStatusSize=max([Clusters.statusFrameSize]);
allStatusSize=sum([Clusters.statusFrameSize]);
c.sysPar.beacon0Interval=numel(clustersIDs);
c.sysPar.beacon1Interval=minFrameSize;
c.sysPar.beacon2Interval=allFrameSize;
c.sysPar.beacon3Interval=maxStatusSize;
c.sysPar.beacon4Interval=allStatusSize;
cyclesCounter=0;
% generats data packets during Cycle0
nodes=GenerateDataPacketsForInterval(nodes,c.currentTime,c.currentTime+c.sysPar.beacon0Interval,experTime1);
c.UpdateTime(nodes,0);
offeredLoad = max(numOfNodes)*(1/c.ConvertFromSecToSlot(interArrivalTime))*td/(c.sysPar.beacon1Interval+c.sysPar.beaconDuration);
Throughput_T1=[];
% Throughput_T2=[];
% Throughput_T3=[];
Time_I1=[];
% Time_I2=[];
% Time_I3=[];
PDR1=[];
% PDR2=[];
% PDR3=[];

h = waitbar(c.currentTime/experTime1,'Experiment Progress ...') ;
while true
        RunSystem;
            Iterations=Iterations+1;

       % Throughput_t=(numberOfReceivedPacket.*packetSize*8*c.sysPar.bitDuration)/experTime
        Throughput_t=(sum(numberOfReceivedPacket).*packetSize*8)/(c.sysPar.timeSlotDuration*c.sysPar.beacon1Interval*Iterations)
PDR=numberOfReceivedPacket./(numberOfReceivedPacket+numberOfDroppedPackets1+numberOfDroppedPackets2+numberOfDroppedPackets3)


%         Throughput_T2=[Throughput_T2 Throughput_t(2)];
%         Time_I2=[Time_I2 c.currentTime];
%         PDR2=[PDR2 PDR(2)];

     
        
%          Throughput_T3=[Throughput_T3 Throughput_t(3)];
%          Time_I3=[Time_I3 c.currentTime];
%          PDR3=[PDR3 PDR(3)];

    if c.currentTime>=experTime1
        break;    
    end   
   waitbar(c.currentTime/experTime1)
    
end

%Throughput_T=Throughput_T3+Throughput_T2+Throughput_T1;


try   % in case the hundeler was closed manually
    close(h);
end

PDR=numberOfReceivedPacket./(numberOfReceivedPacket+numberOfDroppedPackets1+numberOfDroppedPackets2+numberOfDroppedPackets3)

throughput=(sum(numberOfReceivedPacket).*packetSize*8)/( c.sysPar.timeSlotDuration*c.sysPar.beacon1Interval*Iterations);

E2EDelayAverage=mean(nonzeros( E2EDelay(1:E2EDelayCounter)*c.sysPar.timeSlotDuration));

% % %plot(E2EDelay)
% % 
% % 
% % %PDR_M=(n(1)*PDR1+n(2)*PDR2+n(3)*PDR3)/sum(n);
% % 
% % 
% % hold on
% %   
% %    [ax,h1,h2] = plotyy(Time_I1,PDR1,Time_I1,Throughput_T1);
% % % % set(ax(1),'YLim',[0.5 1])
% % % % set(ax(2),'YLim',[0 0.5])
% % % % set(ax(1),'YTick',[.5:.1:1])
% % % % set(ax(2),'YTick',[0:.1:.5])
% % title(['Iter :' num2str(Iterations) ',Offered Laod:' num2str(offeredLoad)  ' clusters|nodes: ' num2str(numel(clustersIDs)) '|' num2str(nodesNum) ' Life Time: ' num2str(c.networkLifeTime)  ])
% % xlabel('experiment time [sec]')
% % 
% % legend({'PDR','Throughput'})
% saveName=['C_' num2str(numel(clustersIDs)) ' N_' num2str(nodesNum) ' L_' num2str(round(100*offeredLoad)) ' T_' num2str(experTime) ' Results']
% save(saveName)
