# Supplementary material for: MAC protocol with grouping awareness GMAC for large scale Internet-of-Things network
Source: PeerJ Comput Sci. 2021 Nov 22;7:e733. doi: 10.7717/peerj-cs.733 (PMC8627235; doi:10.7717/peerj-cs.733)
Supplement: Supplemental Information 1 — The codes are to compare the G-MAC variants with standard IEEE and ISA protocols: the codes was tested on Matlab 2018 how to run the code : # go to Codes and chose the directory of the desired protocol # run MainFileScenarios.m # to show results copy the resulted mat files to Results\New Expirminets Folder and run Results\MaifileScenariosWithoutProbabilistuc.m the results images will be stored in Results\Images [file peerj-cs-07-733-s001.zip › Codes/Codes/G-MAC IEEE EA/nakagami.m]

function [RecivingProb]=nakagami(dist)
Rt=0.01  ;   %reception threshold of signal (used for nakagami channel model)
Xiy=0.5;   % average recived power level  (used for nakagami channel model)
 Xx=-3*Rt/Xiy;
    MaxX=0;
    for i=1:3
        MaxX= MaxX+(Xx^i-1)/factorial(i-1);
    end
    if dist==0
        RecivingProb=1;
        return
    elseif dist<35
        m=3;
    elseif dist <70
        m=2;
elseif dist<100
        m=1;
else
    RecivingProb=0;    % out of range
    return
    end
        X=-m*Rt/Xiy;
    SumX=0;
    for i=1:m
        SumX= SumX+(X^i-1)/factorial(i-1);
    end
    RecivingProb=exp(X*SumX)/(exp(Xx*MaxX)*1.05);
