# Supplementary material for: MAC protocol with grouping awareness GMAC for large scale Internet-of-Things network
Source: PeerJ Comput Sci. 2021 Nov 22;7:e733. doi: 10.7717/peerj-cs.733 (PMC8627235; doi:10.7717/peerj-cs.733)
Supplement: Supplemental Information 1 — The codes are to compare the G-MAC variants with standard IEEE and ISA protocols: the codes was tested on Matlab 2018 how to run the code : # go to Codes and chose the directory of the desired protocol # run MainFileScenarios.m # to show results copy the resulted mat files to Results\New Expirminets Folder and run Results\MaifileScenariosWithoutProbabilistuc.m the results images will be stored in Results\Images [file peerj-cs-07-733-s001.zip › Codes/Codes/G-MAC IEEE EA/offlinePacketGenerator.m]

function [packetArray]=offlinePacketGenerator(numOfNodes,ExpTime,interArrivalTime,poissonBatchMean,seed)
    % this function generates the network traffic offline in order to simulate the network
    %performance with multiple protocols on the same senarios
   
    %% inputs:
    % numOfNodes: number of nodes
    % ExpTime: experiment duration in time steps
    % interArrivalTime: itnter arival time between packets in time steps
    % poissonBatchMean: the mean of batch of poisson distribution 
    % seed: random number generator seed
    rng(seed)
    packetArray=zeros(ExpTime,numOfNodes);
    
    nextMomentOfGeneration=ceil(interArrivalTime*rand(numOfNodes,1));
    
    for i = 1:ExpTime+1
        for j =1:numOfNodes
            if nextMomentOfGeneration(j)==i
                packetArray(i,j)=random('poisson',poissonBatchMean);
                nextMomentOfGeneration(j)=i+ceil(interArrivalTime*rand);
            end
        end
    end
