# Supplementary material for: MAC protocol with grouping awareness GMAC for large scale Internet-of-Things network
Source: PeerJ Comput Sci. 2021 Nov 22;7:e733. doi: 10.7717/peerj-cs.733 (PMC8627235; doi:10.7717/peerj-cs.733)
Supplement: Supplemental Information 1 — The codes are to compare the G-MAC variants with standard IEEE and ISA protocols: the codes was tested on Matlab 2018 how to run the code : # go to Codes and chose the directory of the desired protocol # run MainFileScenarios.m # to show results copy the resulted mat files to Results\New Expirminets Folder and run Results\MaifileScenariosWithoutProbabilistuc.m the results images will be stored in Results\Images [file peerj-cs-07-733-s001.zip › Codes/Codes/G-MAC IEEE EA/plot3_multicolored.m]

function []=plot3_multicolored(data,target)
% plot 2D data with different lables in different colors
color ={'.r' '.b' '.g' '.y' '.c' '.k' '.m'};
hold on
for i = 1:max(target)
    plot3(data(target==i,1),data(target==i,2),data(target==i,3),color{mod(i,7)+1})
end
hold off
