# Supplementary material for: MAC protocol with grouping awareness GMAC for large scale Internet-of-Things network
Source: PeerJ Comput Sci. 2021 Nov 22;7:e733. doi: 10.7717/peerj-cs.733 (PMC8627235; doi:10.7717/peerj-cs.733)
Supplement: Supplemental Information 1 — The codes are to compare the G-MAC variants with standard IEEE and ISA protocols: the codes was tested on Matlab 2018 how to run the code : # go to Codes and chose the directory of the desired protocol # run MainFileScenarios.m # to show results copy the resulted mat files to Results\New Expirminets Folder and run Results\MaifileScenariosWithoutProbabilistuc.m the results images will be stored in Results\Images [file peerj-cs-07-733-s001.zip › Codes/Codes/G-MAC IEEE EA/RunSystem.m]

% Send the data packets using CSMA/CA during CAP

%% cycle1:sending data from the nodes to the cluster head
% Generate new packets for the needed nodes

    nodes=GenerateDataPacketsForInterval(nodes,c.currentTime,c.currentTime+c.sysPar.beacon1Interval,experTime1);
index=find([nodes.numberOfAvailablePackets]>0);
% send generated packets to the clusters heads
for i=1:length(clustersIDs)
    clusNodes=Clusters(i).aliveNodesIDs;
    sendingNodes = intersect(index,clusNodes);
    if(~isempty(sendingNodes))
        [Clusters(i) nodes(sendingNodes)]=SendDataPackets(nodes(sendingNodes),c,Clusters(i));
        for j=1:Clusters(i).numOfSentPackets  % compute the consumed Energy by the CH to recive the packets
            nodes(Clusters(i).CHID)=nodes(Clusters(i).CHID).ComputeConsumedEnergy(c,Clusters(i),5,0)
        end
    end
end
c.UpdateTime(nodes,1);  % the beacon interval ended
for i=1:nodesNum % during cycle2  CH nodes will work in high transmission mode and the others will be idle
    if ~nodes(i).IsCH
        
        nodes(i)= nodes(i).SetIdleMode(c);
    end
    
end
%% cycle 2:sending data from cluster heads to sinks Other nodes in the cluster will be in sleep mode
% Generate new packets for the time period equals cycle 2+3+4
    nodes=GenerateDataPacketsForInterval(nodes,c.currentTime,c.currentTime+c.sysPar.beacon2Interval,experTime1);   

[nodes]=sendDataFrames(Clusters,c,nodes);
c.UpdateTime(nodes,2);  % the beacon2 interval ended
for i=1:nodesNum % after cycle2  all nodes should go back to the low transmission mode
    if ~nodes(i).IsCH
        nodes(i)=nodes(i).ComputeConsumedEnergy(c,Clusters,4,0);  %idle mode power
        nodes(i)= nodes(i).ResetIdleMode();
    end
    
end
cyclesCounter=cyclesCounter+1;

if (mod(cyclesCounter,c.sysPar.Nc)==0) %
    
    %% cycle3:updating the energy status and packet delivery status of the nodes to their cluster heads
   % Generate new packets for the needed nodes
    nodes=GenerateDataPacketsForInterval(nodes,c.currentTime,c.currentTime+c.sysPar.beacon0Interval...
        + c.sysPar.beacon3Interval+c.sysPar.beacon4Interval,experTime1);

    [Clusters nodes]= nodes.sendStatusPackets(c,Clusters);
    c.UpdateTime(nodes,3);
    for i=1:nodesNum % during cycle2  CH nodes will work in high transmission mode and the others will be idle
        if ~nodes(i).IsCH
            
            nodes(i)= nodes(i).SetIdleMode(c);
        end
        
    end
    %% cycle4 :updating the energy and PDR status of the nodes to the sink
   % Generate new packets for the needed nodes

    [c nodes]=sendStatusFrames(Clusters,nodes,c);
    c.UpdateTime(nodes,4);
    for i=1:nodesNum % after cycle2  all nodes should go back to the low transmission mode
        if ~nodes(i).IsCH
            nodes(i)=nodes(i).ComputeConsumedEnergy(c,Clusters,4,0);  %idle mode power
            nodes(i)= nodes(i).ResetIdleMode();
        end
        
    end
    %% cycle5:frame that identify the new cluster head of certain cluster. Also it contains an indicator variable
    [Clusters nodes ]=c.sendUpdateFrame(Clusters,nodes);
    c.UpdateTime(nodes,5);
end
