# Supplementary material for: MAC protocol with grouping awareness GMAC for large scale Internet-of-Things network
Source: PeerJ Comput Sci. 2021 Nov 22;7:e733. doi: 10.7717/peerj-cs.733 (PMC8627235; doi:10.7717/peerj-cs.733)
Supplement: Supplemental Information 1 — The codes are to compare the G-MAC variants with standard IEEE and ISA protocols: the codes was tested on Matlab 2018 how to run the code : # go to Codes and chose the directory of the desired protocol # run MainFileScenarios.m # to show results copy the resulted mat files to Results\New Expirminets Folder and run Results\MaifileScenariosWithoutProbabilistuc.m the results images will be stored in Results\Images [file peerj-cs-07-733-s001.zip › Codes/Codes/G-MAC ISA EA/@node/ComputeConsumedEnergy.m]

function [n,clus]=ComputeConsumedEnergy(n,c,clus,mode,slotNum)

global packetSize ackPacketSize totalConsumedEnergy
switch mode
    case 1 % high power transmition to sink
        d =pdist2(c.sinkPos,clus.CHPos);
        consumedEnergy= packetSize*c.sysPar.byteDuration*(c.sysPar.Eelec+c.sysPar.Eamp)*d^4  % Send Power
                        % CCA power
    case 2      % low  power transmition without ack or collision
        d =pdist2(n.Pos,clus.CHPos);
        if d==0    % the CH needs no power to send packets from itself
            consumedEnergy=0;
      else
        consumedEnergy=packetSize*c.sysPar.byteDuration*(c.sysPar.Eelec+c.sysPar.Efs)*d^2 ...     % Send Power
            +c.sysPar.CCAduration*c.sysPar.symbolDuration*n.CCAcurrent;                          % CCA power
        end
        
    case 3   % % low  power transmition with ack
        d =pdist2(n.Pos,clus.CHPos);
          if d==0    % the CH needs no power to send packets to itself
              consumedEnergy=0;
      else
        consumedEnergy=packetSize*c.sysPar.byteDuration*(c.sysPar.Eelec+c.sysPar.Efs)*d^2 ...     % Send Power
           + ackPacketSize*c.sysPar.byteDuration*c.sysPar.Eelec...                               % ACk power
            +c.sysPar.CCAduration*c.sysPar.symbolDuration*n.CCAcurrent;                          % CCA power

          end
    case 4  % idle mode
        consumedEnergy= (c.currentTime- n.idleModeSetTime)*c.sysPar.timeSlotDuration*n.idleCurrent;  
    case 5     % CH power consumed during reciving packets
      
        consumedEnergy= packetSize*c.sysPar.byteDuration*c.sysPar.Eelec;
      
            
end
            consumedEnergy=n.VDD*consumedEnergy;

            totalConsumedEnergy=totalConsumedEnergy+consumedEnergy;
        
            n.nodeBattery=n.nodeBattery-consumedEnergy;
            if n.nodeWork && n.nodeBattery<=0
                n.nodeBattery=0;
                if ~c.lifeTimeFlag
                    c.lifeTimeFlag=true;
try
    c.networkLifeTime=(c.currentTime+slotNum)*c.sysPar.timeSlotDuration;
catch
end
end
                
                n.nodeWork=false;
           end
end
