# Supplementary material for: MAC protocol with grouping awareness GMAC for large scale Internet-of-Things network
Source: PeerJ Comput Sci. 2021 Nov 22;7:e733. doi: 10.7717/peerj-cs.733 (PMC8627235; doi:10.7717/peerj-cs.733)
Supplement: Supplemental Information 1 — The codes are to compare the G-MAC variants with standard IEEE and ISA protocols: the codes was tested on Matlab 2018 how to run the code : # go to Codes and chose the directory of the desired protocol # run MainFileScenarios.m # to show results copy the resulted mat files to Results\New Expirminets Folder and run Results\MaifileScenariosWithoutProbabilistuc.m the results images will be stored in Results\Images [file peerj-cs-07-733-s001.zip › Codes/Codes/G-MAC ISA EA/@node/generateData.m]

function [nodes]=generateData(nodes,c)   
% Generate new packets for the needed nodes
nextMomentOfGeneration=[nodes.nextMomentOfGeneration];
nodeWork=[nodes.nodeWork];
index=find(nextMomentOfGeneration<=c.currentTime & nodeWork);
for i=1:length(index)
    nodes(index(i))=nodes(index(i)).GenerateDataPackets(c.currentTime);
end
end
