# Supplementary material for: MAC protocol with grouping awareness GMAC for large scale Internet-of-Things network
Source: PeerJ Comput Sci. 2021 Nov 22;7:e733. doi: 10.7717/peerj-cs.733 (PMC8627235; doi:10.7717/peerj-cs.733)
Supplement: Supplemental Information 1 — The codes are to compare the G-MAC variants with standard IEEE and ISA protocols: the codes was tested on Matlab 2018 how to run the code : # go to Codes and chose the directory of the desired protocol # run MainFileScenarios.m # to show results copy the resulted mat files to Results\New Expirminets Folder and run Results\MaifileScenariosWithoutProbabilistuc.m the results images will be stored in Results\Images [file peerj-cs-07-733-s001.zip › Codes/Codes/G-MAC ISA EA/@systemParameters/systemParameters.m]

classdef systemParameters
    properties 
        NetworkGraph;
        Eelec;
        Eamp;
        Efs;
        CWmin;
        CWmax;
        Emax;
        Emin;
        Nc;                     %%? Tu
        minNumofPackets;
        probDec;
        probInc;
        % Data rate parameters
        dataRate;
        bitDuration;
        symbolDuration;
        byteDuration;
        
        % Superframe time parameters
        timeSlotDuration;                 
        numSuperframeSlots;               % The number of slots contained in any superframe                                                             
        superFrameDuration;               % Active portion of superframe
        
        % CSMA parameters
        macMinBE;                         % The minimum value of the backoff exponent, BE, in the CSMA-CA algorithm 
        macMaxBE;                         % The maximum value of the backoff exponent, BE, in the CSMA-CA algorithm
        MaxRetries;
        unitBackoffPeriod;                 
        CCAduration;
        
        % Beacon properties
        beaconDuration;               
        beacon0Interval;
        beacon1Interval;                   % Beacon1 interval
        beacon2Interval;                   % Beacon2 interval
                
        beacon3Interval;
        beacon4Interval;
        
        % The required time for sending one packet = size of packet +
        % LIFS + SIFS + Jitter
        Ttx;
        taw;
        alertPriorityTime;
        maxPriorityLevel;
        E2Edelay; % the End to End delay resulted from Cycle2 CH==>sink
    end
    
    methods
        % Constructor function
        function c=systemParameters(packetSize,minNumofPackets,maxPriorityLevel,Nc,macMaxBE)
            %slots probabilty parameters
            c.probDec=0.1;
            c.probInc=0.1;
            % Congestion window parameters
            c.CWmin=1;
            c.CWmax=10;
            c.Emax=10;
            c.Emin=0;
            
            % number of iterations equals to Tu
            c.Nc=Nc;
 % Energy parameters
             c.Eamp=0.013e-12;    %j/bit/m^4
            c.Efs = 10e-12;       %j/bit/m^2
            c.Eelec = 50e-9;      %j/bit

            % Data rate parameters
            c.dataRate=250*10^3;              % bps
            c.bitDuration=1/c.dataRate;       % [Sec]   
            c.symbolDuration=4/c.dataRate;    % [Sec]
            c.byteDuration=8/c.dataRate;      % [Sec]
            c.minNumofPackets=minNumofPackets;
            c.maxPriorityLevel=maxPriorityLevel;
            % CSMA parameters
            c.macMinBE=3;
            c.macMaxBE=macMaxBE;
            c.MaxRetries=inf;
            c.unitBackoffPeriod=0.01;         % [Sec]
            c.CCAduration=8;                  % [Symbol]  
            
            % Superframe time parameters            
            c.numSuperframeSlots=25;   % 25 Slot
            c.timeSlotDuration=c.unitBackoffPeriod;
            c.superFrameDuration=c.numSuperframeSlots;  % [slot]
            
%             % Beacon properties
%             c.beaconInterval=c.superFrameDuration;      % [slot]
           c.beaconDuration=80;                        % [Symbol]
            
            % The required time for sending one packet = size of packet +
            % LIFS + SIFS + Jitter
            c.Ttx=packetSize*2+40+12+8;             % [Symbol]
            c.taw=192*10^-6/c.symbolDuration;        % [Symbol]
            c.alertPriorityTime=c.taw*(5:-1:1);    % [Symbol]
            c.E2Edelay=0.1;  %seconde
        end
    end
end
