# Supplementary material for: MAC protocol with grouping awareness GMAC for large scale Internet-of-Things network
Source: PeerJ Comput Sci. 2021 Nov 22;7:e733. doi: 10.7717/peerj-cs.733 (PMC8627235; doi:10.7717/peerj-cs.733)
Supplement: Supplemental Information 1 — The codes are to compare the G-MAC variants with standard IEEE and ISA protocols: the codes was tested on Matlab 2018 how to run the code : # go to Codes and chose the directory of the desired protocol # run MainFileScenarios.m # to show results copy the resulted mat files to Results\New Expirminets Folder and run Results\MaifileScenariosWithoutProbabilistuc.m the results images will be stored in Results\Images [file peerj-cs-07-733-s001.zip › Codes/Codes/G-MAC ISA EA/MainFile_Priority.m]

clc
clear all
close all
%for i = 1:5:50

poissonBatchMean=1;    % [Packet]

%[Scenario]=generateSecnario(numOfClusters,clusterCenters,radius,numOfClustersNodes,Batary,maxPriority)
experTime=100;                  % The time  [sec]          

lgnd=[];
lg=1;
MaxBE=3;
for priorities=1:10
    NumOfClusters=10;
    NumOfNodes=100;
    input = generateSecnarioVar(NumOfClusters,[0 0 0],[2 10],NumOfNodes,round(0.1*NumOfNodes),10,priorities);
PDRs=[];
throughputs=[];
E2Edelays=[];
consumedEnergy=[];
for intr=0.25:0.05:5
interArrivalTime=intr;          % T [Sec]
MainFileUpdated
PDRs=[PDRs ;intr mean(PDR)];
throughputs=[throughputs;intr mean(throughput)];
E2Edelays=[E2Edelays;intr E2EDelayAverage];
consumedEnergy=[consumedEnergy;intr totalConsumedEnergy];
end

figure (100)
hold on
plot(PDRs(:,1),PDRs(:,2))
figure(200)
hold on
plot(throughputs(:,1),throughputs(:,2))
figure(300)
hold on 
plot(E2Edelays(:,1),E2Edelays(:,2))
figure(400)
hold on 
plot(consumedEnergy(:,1),consumedEnergy(:,2))
lgnd{lg}=['Priority Groups=' num2str(priorities)];
lg=lg+1;
     f=findall(0,'type','figure','tag','TMWWaitbar');
    delete(f);
  save(['GMAC-ISA-Prio_' num2str(priorities) ' T_' num2str(experTime) ' Results'])

end

figure(100)
legend(lgnd)
xlabel('Inter Arival Time [sec]')
ylabel('PDR')
title('PDR')
figure(200)
legend(lgnd)
xlabel('Inter Arival Time [sec]')
ylabel('throughput')
title('Throughput')
figure(300)
legend(lgnd)
xlabel('Inter Arival Time [sec]')
ylabel('E2E Delay')
title('E2E Delay')
figure(400)
legend(lgnd)
xlabel('Inter Arival Time [sec]')
ylabel('Consumed Energy')
title('Consumed Energy')

save('Scinarios-CN-Arival results')

%end
