# Supplementary material for: MAC protocol with grouping awareness GMAC for large scale Internet-of-Things network
Source: PeerJ Comput Sci. 2021 Nov 22;7:e733. doi: 10.7717/peerj-cs.733 (PMC8627235; doi:10.7717/peerj-cs.733)
Supplement: Supplemental Information 1 — The codes are to compare the G-MAC variants with standard IEEE and ISA protocols: the codes was tested on Matlab 2018 how to run the code : # go to Codes and chose the directory of the desired protocol # run MainFileScenarios.m # to show results copy the resulted mat files to Results\New Expirminets Folder and run Results\MaifileScenariosWithoutProbabilistuc.m the results images will be stored in Results\Images [file peerj-cs-07-733-s001.zip › Codes/Codes/G-MAC ISA EA/MainFileScenarios.m]

clc
clear all
close all
h2=waitbar(0,'All Over Progress')

for seed=1:3
poissonBatchMean=1;    % [Packet]
rng(seed)
%[Scenario]=generateSecnario(numOfClusters,clusterCenters,radius,numOfClustersNodes,Batary,maxPriority)
experTime=200;                  % The time  [sec]          
Scenarios=[ 3 150; 3 200; 5 200;3 300; 3 400; 5 150; 5 300; 5 400]; % number of clusters,total number of nodes 
maxPriorityLevel=4;
lgnd=[];
lg=1;
MaxBE=3;   
for Sce=1:8
waitbar(Sce*seed/40,'All Over Progress')

    NumOfClusters=Scenarios(Sce,1);
    NumOfNodes=Scenarios(Sce,2);
    input = generateSecnarioVar(NumOfClusters,[0 0 0],[2 10],NumOfNodes,round(0.05*NumOfNodes),[2 5],maxPriorityLevel);
PDRs=[];
throughputs=[];
E2Edelays=[];
lifeTime=[];
overAllRetries=[];

consumedEnergy=[];
for intr=2.5:2.5
interArrivalTime=intr;          % T [Sec]
MainFileUpdated

PDRs=[PDRs ;intr PDR];
throughputs=[throughputs;intr mean(throughput)];
E2Edelays=[E2Edelays;intr E2EDelayAverage];
consumedEnergy=[consumedEnergy;intr totalConsumedEnergy];
lifeTime=[lifeTime;intr c.networkLifeTime];
overAllRetries=[overAllRetries;intr sum([nodes.totalRetriesCounter])];

end

figure (100)
hold on
plot(PDRs(:,1),PDRs(:,2))
figure(200)
hold on
plot(throughputs(:,1),throughputs(:,2))
figure(300)
hold on 
plot(E2Edelays(:,1),E2Edelays(:,2))
figure(400)
hold on 
plot(consumedEnergy(:,1),consumedEnergy(:,2))
lgnd{lg}=['NC = ' num2str(NumOfClusters) ' , NN = ' num2str(NumOfNodes) ];
lg=lg+1;
     f=findall(0,'type','figure','tag','TMWWaitbar');
    delete(f);
  save(['GMAC-ISA-CN_' num2str(Sce) ' S_' num2str(seed) '_EA Results Prob'])

end

figure(100)
legend(lgnd)
xlabel('Inter Arival Time [sec]')
ylabel('PDR')
title('PDR')
figure(200)
legend(lgnd)
xlabel('Inter Arival Time [sec]')
ylabel('throughput')
title('Throughput')
figure(300)
legend(lgnd)
xlabel('Inter Arival Time [sec]')
ylabel('E2E Delay')
title('E2E Delay')
figure(400)
legend(lgnd)
xlabel('Inter Arival Time [sec]')
ylabel('Consumed Energy')
title('Consumed Energy')


end
