# Supplementary material for: MAC protocol with grouping awareness GMAC for large scale Internet-of-Things network
Source: PeerJ Comput Sci. 2021 Nov 22;7:e733. doi: 10.7717/peerj-cs.733 (PMC8627235; doi:10.7717/peerj-cs.733)
Supplement: Supplemental Information 1 — The codes are to compare the G-MAC variants with standard IEEE and ISA protocols: the codes was tested on Matlab 2018 how to run the code : # go to Codes and chose the directory of the desired protocol # run MainFileScenarios.m # to show results copy the resulted mat files to Results\New Expirminets Folder and run Results\MaifileScenariosWithoutProbabilistuc.m the results images will be stored in Results\Images [file peerj-cs-07-733-s001.zip › Codes/Codes/G-MAC ISA/@node/SendDataPackets.m]

function [cluster,nodes]=SendDataPackets(nodes,c,cluster)
    
    global numberOfReceivedPacket numberOfDroppedPackets1 numberOfDroppedPackets2 E2EDelay E2EDelayCounter DropedPktLT;
    
    numOfSentPackets=0;
    frameSize=cluster.dataFrameSize;
    % Find the nodes that have packets to send and are ready to send
    numberOfAvailablePackets=[nodes.numberOfAvailablePackets];
    NumSlots =round(frameSize/size(numberOfAvailablePackets,2))
    for i =1:size(numberOfAvailablePackets,2)
        
        chosenSlots{i}=randi(frameSize,min(numberOfAvailablePackets(i),NumSlots),1);
    end
    
    %% try to retransmit if there is collison
    for k=1:frameSize
        allSlots=[];
        for i =1:size(numberOfAvailablePackets,2)
            allSlots=[allSlots ; chosenSlots{i}];
        end
        [slotsFreq slotsNum]=hist(allSlots,unique(allSlots)); % the number times each slot is chosen
        freqSlots=find(slotsFreq>1);  % the slots that appered more than one time
        if(~isempty(freqSlots))
            
            for i =1:size(freqSlots,2) % check for the slots that have to retransmite data
                count=0;
                for j=1:size(chosenSlots,2) % find the node j that use this slot
                    if(numel(find(chosenSlots{j}==slotsNum(freqSlots(i))))>0) % if the collision's slot is chosen by this node
                        if count>0 || rand >0.7 % first  randomly selected node gets the slot and the others will try to retransmite
                            nodes(j).SlotsProb(slotsNum(freqSlots(i)))=nodes(j).SlotsProb(slotsNum(freqSlots(i)))-c.sysPar.probDec;
                            % %                     if slotsNum(freqSlots(i))==frameSize % there is no more slots so collision
                            % %                         chosenSlots{j}(chosenSlots{j}==slotsNum(freqSlots(i)))=[]; % delet the slot from node's list
                            % %                          % The packet should be dropped
                            % %                 [nodes(j).dataBuffer,~]=nodes(j).dataBuffer.ExtractPacket();
                            % %                 nodes(j)=nodes(j).ResetParameters(c);
                            % %                 nodes(j).numberOfAvailablePackets=nodes(j).numberOfAvailablePackets-1;
                            % %                 nodes(j).numberOfDroppedPackets1=nodes(j).numberOfDroppedPackets1+1;
                            % %                 numberOfDroppedPackets1=numberOfDroppedPackets1+1;
                            % %                     else
                            nodes(j)= nodes(j).DelayRandomBackoff(c);  % claculate backoff time
                            nodes(j).totalRetriesCounter=  nodes(j).totalRetriesCounter+1;  %increse the retransmition counter for the node
                            
                            if slotsNum(freqSlots(i))+ nodes(j).BCnt >frameSize    % if the backoff time is longer than the frame size
                                chosenSlots{j}(chosenSlots{j}==slotsNum(freqSlots(i)))=[]; % delet the slot from node's list
                                % %                          % The packet should be dropped
                                % %                 [nodes(j).dataBuffer,~]=nodes(j).dataBuffer.ExtractPacket();
                                % %                 nodes(j)=nodes(j).ResetParameters(c);
                                % %                 nodes(j).numberOfAvailablePackets=nodes(j).numberOfAvailablePackets-1;
                                % %                 nodes(j).numberOfDroppedPackets1=nodes(j).numberOfDroppedPackets1+1;
                                % %                 numberOfDroppedPackets1=numberOfDroppedPackets1+1;
                            else
                                chosenSlots{j}(chosenSlots{j}==slotsNum(freqSlots(i)))=slotsNum(freqSlots(i))+ nodes(j).BCnt ; % try to transmit after backoff counter of the node
                            end
                            % %                          end
                            nodes(j)=  nodes(j).ComputeConsumedEnergy(c,cluster,2,slotsNum(freqSlots(i)));     %retransmition
                          else
                                 count=count+1;
  
                        end
                    end
                end
                
            end
        else
            break  % there is no need for retransmission
        end
    end
    
    % % %% after retransmition trys finished the collided packets should be droped
    % %     allSlots=[];
    % %  for i =1:size(numberOfAvailablePackets,2)
    % %         allSlots=[allSlots ; chosenSlots{i}];
    % % end
    % % [slotsFreq, slotsNum]=hist(allSlots,unique(allSlots)); % the number times each slot is chosen
    % % freqSlots=find(slotsFreq>1);  % the slots that appered more than one time
    % % if(~isempty(freqSlots))
    % %     for i =1:size(freqSlots,2) % check for the slots that have collision
    % %         for j=1:size(chosenSlots,2)
    % %             if(numel(find(chosenSlots{j}==slotsNum(freqSlots(i))))>0) % if the colision slot is chosen by this node
    % %                 % The packet should be dropped
    % %                 [nodes(j).dataBuffer,~]=nodes(j).dataBuffer.ExtractPacket();
    % %                 nodes(j)=nodes(j).ResetParameters(c);
    % %                 nodes(j).numberOfAvailablePackets=nodes(j).numberOfAvailablePackets-1;
    % %                 nodes(j).numberOfDroppedPackets1=nodes(j).numberOfDroppedPackets1+1;
    % %                 numberOfDroppedPackets1=numberOfDroppedPackets1+1;
    % %                 % the slot probabilty for this node should be decreased
    % %                 nodes(j).SlotsProb(slotsNum(freqSlots(i)))=nodes(j).SlotsProb(slotsNum(freqSlots(i)))-c.sysPar.probDec;
    % %                 % compute the energy consemption for transmition or we can use the cuurent
    % %                 % power managment system
    % %                 %nodes(j).updatePower('C');
    % %                 % remove the slot from the nodes lists
    % %                 chosenSlots{j}(chosenSlots{j}==slotsNum(freqSlots(i)))=[];
    % %                 nodes(j)=  nodes(j).ComputeConsumedEnergy(c,cluster,2,slotsNum(freqSlots(i)));     %collision
    % %             end
    % %
    % %         end
    % %
    % %     end
    % % end
    % % %% the remining packets will be sent and the probabilty of the remining slots will be increased
    
    for i=1:size(chosenSlots,2) % for each node
        if (~isempty(chosenSlots{i}))
            for j = 1:frameSize  %check all the slots that belong to this node, j is the slot number
                if(ismember(j,chosenSlots{i}))   % if this frame belong to this node
                    %                 % Check if the current moment of time is inside CAP or not
                    %                 if mod(c.slotCounter+j,c.sysPar.beaconInterval)==0
                    %                     % the specified time of beacon ignore this node and check the others
                    %                     break;
                    %                 end
                    [nodes(i).dataBuffer,dataPacket]=nodes(i).dataBuffer.ExtractPacket();
                    if isempty(dataPacket)
                        break % there is no more packets for this node
                    end
                    if c.currentTime+j-dataPacket.momentOfGeneration>nodes(i).dataPacketLifeTime
                        nodes(i)=nodes(i).ResetParameters(c);
                        nodes(i).numberOfAvailablePackets=nodes(i).numberOfAvailablePackets-1;
                        nodes(i).numberOfDroppedPackets1=nodes(i).numberOfDroppedPackets1+1;
                        numberOfDroppedPackets1  =numberOfDroppedPackets1  +1;
                        DropedPktLT(c.currentTime+j)=numberOfDroppedPackets1;
                        % the slot probabilty for this node should be decreased
                        nodes(i).SlotsProb(j)=nodes(i).SlotsProb(j)-c.sysPar.probDec;
                        % compute the energy consemption for transmition or we can use the cuurent
                        nodes(i)=  nodes(i).ComputeConsumedEnergy(c,cluster,2,j);     %collision
                    else
                        if rand < nakagami(pdist2(nodes(i).Pos(1:2),cluster.CHPos(1:2))) % probabilty of reciving packet based on nakagami channel model
                            
                            numberOfReceivedPacket  =numberOfReceivedPacket   +1;
                            E2EDelayCounter=E2EDelayCounter+1;
                            E2EDelay(E2EDelayCounter)=c.currentTime+j-dataPacket.momentOfGeneration+...
                                (c.sysPar.Ttx+c.sysPar.CCAduration)/(c.sysPar.timeSlotDuration/c.sysPar.symbolDuration)...
                                +cluster.startTransmissionTime+j;  % cluster.startTransmissionTime+j is resulted from cycle2     nodes(i).numberOfAvailablePackets=nodes(i).numberOfAvailablePackets-1;
                            nodes(i).numberOfReceivedPackets=nodes(i).numberOfReceivedPackets+1;
                            nodes(i).numberOfSendingTimes(c.beacon1Counter+1)=...
                                nodes(i).numberOfSendingTimes(c.beacon1Counter+1)+1;
                            
                            nodes(i).numberOfReceivingTimes(c.beacon1Counter+1)=...
                                nodes(i).numberOfReceivingTimes(c.beacon1Counter+1)+1;
                            numOfSentPackets=numOfSentPackets+1;
                            % the slot probabilty for this node should be increased
                            nodes(i).SlotsProb(j)= nodes(i).SlotsProb(j)+c.sysPar.probInc;
                        else
                            
                            nodes(i).numberOfDroppedPackets2=nodes(i).numberOfDroppedPackets2+1;
                            numberOfDroppedPackets2=numberOfDroppedPackets2+1;
                            
                        end
                        % compute the energy consemption for transmition
                        nodes(i)=  nodes(i).ComputeConsumedEnergy(c,cluster,3,j);   % send with ack
                        nodes(i).numberOfAvailablePackets=nodes(i).numberOfAvailablePackets-1;
                        nodes(i)=nodes(i).ResetParameters(c);
                        
                        
                        chosenSlots{i}(chosenSlots{i}==j)=[];
                        if(isempty(chosenSlots{i}))
                            break;
                        end
                    end
                    
                end
                
            end
        end
    end
    cluster.numOfSentPackets=numOfSentPackets;  % the number of packets should be transmited from CH to sink
