# Supplementary material for: MAC protocol with grouping awareness GMAC for large scale Internet-of-Things network
Source: PeerJ Comput Sci. 2021 Nov 22;7:e733. doi: 10.7717/peerj-cs.733 (PMC8627235; doi:10.7717/peerj-cs.733)
Supplement: Supplemental Information 1 — The codes are to compare the G-MAC variants with standard IEEE and ISA protocols: the codes was tested on Matlab 2018 how to run the code : # go to Codes and chose the directory of the desired protocol # run MainFileScenarios.m # to show results copy the resulted mat files to Results\New Expirminets Folder and run Results\MaifileScenariosWithoutProbabilistuc.m the results images will be stored in Results\Images [file peerj-cs-07-733-s001.zip › Codes/Codes/IEEE/@coordinator/coordinator.m]

classdef coordinator < handle
    
    properties (SetAccess=private)
        
        % Main parameters
        sysPar;
        slotCounter;
        beaconCounter;
        currentTime;
        beaconDone;
        d0;
        Pos;
  
    end
    properties
        networkLifeTime;
        lifeTimeFlag;
    end
    
    methods
        % Constructor function
        function c=coordinator(packetSize,MaxBE,d0)
            % Main parameters
            c.sysPar=systemParameters(packetSize,MaxBE);
            c.slotCounter=0;
            c.beaconCounter=0;
            c.currentTime=0;
            c.beaconDone=false;
            c.Pos=[0 0 0];
            c.d0=d0;
            c.lifeTimeFlag=false;
            c.networkLifeTime=inf;
        end
        function ResetBeacon(c)
            c.beaconDone=false;
        end
        UpdateTime(c);
        slotTime=ConvertFromSecToSymbol(c,secTime);
    end
    
end
