# Supplementary material for: MAC protocol with grouping awareness GMAC for large scale Internet-of-Things network
Source: PeerJ Comput Sci. 2021 Nov 22;7:e733. doi: 10.7717/peerj-cs.733 (PMC8627235; doi:10.7717/peerj-cs.733)
Supplement: Supplemental Information 1 — The codes are to compare the G-MAC variants with standard IEEE and ISA protocols: the codes was tested on Matlab 2018 how to run the code : # go to Codes and chose the directory of the desired protocol # run MainFileScenarios.m # to show results copy the resulted mat files to Results\New Expirminets Folder and run Results\MaifileScenariosWithoutProbabilistuc.m the results images will be stored in Results\Images [file peerj-cs-07-733-s001.zip › Codes/Codes/IEEE/@coordinator/UpdateTime.m]

function UpdateTime(c)

c.currentTime=c.currentTime+1;
c.slotCounter=c.slotCounter+1;
if mod(c.slotCounter,c.sysPar.beaconInterval)==0
    c.slotCounter=0;
    c.beaconCounter=c.beaconCounter+1;
    c.beaconDone=true;
end

end
