# Supplementary material for: MAC protocol with grouping awareness GMAC for large scale Internet-of-Things network
Source: PeerJ Comput Sci. 2021 Nov 22;7:e733. doi: 10.7717/peerj-cs.733 (PMC8627235; doi:10.7717/peerj-cs.733)
Supplement: Supplemental Information 1 — The codes are to compare the G-MAC variants with standard IEEE and ISA protocols: the codes was tested on Matlab 2018 how to run the code : # go to Codes and chose the directory of the desired protocol # run MainFileScenarios.m # to show results copy the resulted mat files to Results\New Expirminets Folder and run Results\MaifileScenariosWithoutProbabilistuc.m the results images will be stored in Results\Images [file peerj-cs-07-733-s001.zip › Codes/Codes/IEEE/@node/ComputeConsumedEnergy.m]

function n=ComputeConsumedEnergy(n,c)

global packetSize ackPacketSize totalConsumedEnergy
d=pdist2(n.Pos,c.Pos);
sendingTime=(n.numberOfRetriesTimes(c.beaconCounter)+ n.numberOfSendingTimes(c.beaconCounter))*packetSize *c.sysPar.byteDuration;
receivingTime=n.numberOfReceivingTimes(c.beaconCounter)*ackPacketSize*c.sysPar.byteDuration;
CCAtime=n.numberofCCA(c.beaconCounter)*c.sysPar.CCAduration*c.sysPar.symbolDuration;
idleTime=n.idleModePeriod(c.beaconCounter)*c.sysPar.timeSlotDuration;
if d>=c.d0
    consumedEnergy=sendingTime*(c.sysPar.Eelec+c.sysPar.Eamp)*d^4 ;
else
    consumedEnergy=sendingTime*(c.sysPar.Eelec+c.sysPar.Efs)*d^2 ;
end
consumedEnergy=consumedEnergy+receivingTime*c.sysPar.Eelec+CCAtime*n.CCAcurrent+...
    idleTime*n.idleCurrent;
consumedEnergy=consumedEnergy+(c.sysPar.numSuperframeSlots*c.sysPar.timeSlotDuration...
    -sendingTime-receivingTime-CCAtime-idleTime)*n.sleepCurrent;
consumedEnergy=n.VDD*consumedEnergy;
            n.nodeBattery=n.nodeBattery-consumedEnergy;
            if n.nodeWork && n.nodeBattery<=0
                n.nodeBattery=0;
                       if ~c.lifeTimeFlag
                    c.lifeTimeFlag=true;
                c.networkLifeTime=(c.currentTime-c.sysPar.beaconInterval)*c.sysPar.timeSlotDuration;
                       end 
                n.nodeWork=false;
            end
totalConsumedEnergy=totalConsumedEnergy+consumedEnergy;
end

 
