# Supplementary material for: MAC protocol with grouping awareness GMAC for large scale Internet-of-Things network
Source: PeerJ Comput Sci. 2021 Nov 22;7:e733. doi: 10.7717/peerj-cs.733 (PMC8627235; doi:10.7717/peerj-cs.733)
Supplement: Supplemental Information 1 — The codes are to compare the G-MAC variants with standard IEEE and ISA protocols: the codes was tested on Matlab 2018 how to run the code : # go to Codes and chose the directory of the desired protocol # run MainFileScenarios.m # to show results copy the resulted mat files to Results\New Expirminets Folder and run Results\MaifileScenariosWithoutProbabilistuc.m the results images will be stored in Results\Images [file peerj-cs-07-733-s001.zip › Codes/Codes/IEEE/@node/SendDataPacketDuringCAP2.asv]

function nodes=SendDataPacketDuringCAP2(nodes,c)

global numberOfReceivedPacket numberOfDroppedPackets1 numberOfDroppedPackets2 E2EDelay E2EDelayCounter CollisionRate;

% Check if the current moment of time is inside CAP or not [2]
if mod(c.slotCounter,c.sysPar.beaconInterval)==0
    % the specified time of beacon
    return;
end

% Find the nodes that have packets to send and are ready to send
numberOfAvailablePackets=[nodes.numberOfAvailablePackets];
nodeWaitCounter=[nodes.BCnt];
nodeWork=[nodes.nodeWork];
nodeIdle=[nodes.idleMode];
index=find(numberOfAvailablePackets>0 & nodeWaitCounter<=c.currentTime & nodeWork & ~nodeIdle);

if isempty(index)
    % There is not any packet with any node
    return;
else
    %% get packets
    for i=1:length(index)
        packet=nodes(index(i)).dataBuffer.container(nodes(index(i)).dataBuffer.head);
        nodes(index(i)).numberofCCA(c.beaconCounter+1)=nodes(index(i)).numberofCCA(c.beaconCounter+1)+1;
        
    end
    
    
end


    for i=1:length(index)
   
        
        if nodes(index(i)).retriesCounter>=c.sysPar.MaxRetries
            % The packet should be dropped
            [nodes(index(i)).dataBuffer,~]=nodes(index(i)).dataBuffer.ExtractPacket();
            nodes(index(i))=nodes(index(i)).ResetParameters(c);
            nodes(index(i)).numberOfAvailablePackets=nodes(index(i)).numberOfAvailablePackets-1;
            nodes(index(i)).numberOfDroppedPackets2=nodes(index(i)).numberOfDroppedPackets2+1;
            numberOfDroppedPackets2=numberOfDroppedPackets2+1;    % Due to collision
        end
    end

    %  the first  node reach the chanel with idel state  will send and the others will wait
    FirstNode=index(randi(length(index)));
    index(index==FirstNode)=[];
    [nodes(FirstNode).dataBuffer,dataPacket]=nodes(FirstNode).dataBuffer.ExtractPacket();
    numberOfReceivedPacket=numberOfReceivedPacket+1;
    E2EDelayCounter=E2EDelayCounter+1;
    E2EDelay(E2EDelayCounter)=c.currentTime-dataPacket.momentOfGeneration+...
        (c.sysPar.Ttx+2*c.sysPar.CCAduration)/(c.sysPar.timeSlotDuration/c.sysPar.symbolDuration);
    nodes(FirstNode).numberOfAvailablePackets=nodes(FirstNode).numberOfAvailablePackets-1;
    nodes(FirstNode).numberOfReceivedPackets=nodes(FirstNode).numberOfReceivedPackets+1;
    nodes(FirstNode).numberOfSendingTimes(c.beaconCounter+1)=...
        nodes(FirstNode).numberOfSendingTimes(c.beaconCounter+1)+1;
    nodes(FirstNode).numberOfReceivingTimes(c.beaconCounter+1)=...
        nodes(FirstNode).numberOfReceivingTimes(c.beaconCounter+1)+1;
    nodes(FirstNode)=nodes(FirstNode).ResetParameters(c);
    
    
    % Make the other nodes delay for random time [ 18 23]
    for i=1:length(index)
        nodes(index(i))=nodes(index(i)).DelayRandomBackoff(c);
        nodes(index(i)).totalRetriesCounter=  nodes(index(i)).totalRetriesCounter+1;  %increse the retransmition counter for the node
        nodes(index(i)).retriesCounter=nodes(index(i)).retriesCounter+1;
        
    end
    
    
end
