# Supplementary material for: MAC protocol with grouping awareness GMAC for large scale Internet-of-Things network
Source: PeerJ Comput Sci. 2021 Nov 22;7:e733. doi: 10.7717/peerj-cs.733 (PMC8627235; doi:10.7717/peerj-cs.733)
Supplement: Supplemental Information 1 — The codes are to compare the G-MAC variants with standard IEEE and ISA protocols: the codes was tested on Matlab 2018 how to run the code : # go to Codes and chose the directory of the desired protocol # run MainFileScenarios.m # to show results copy the resulted mat files to Results\New Expirminets Folder and run Results\MaifileScenariosWithoutProbabilistuc.m the results images will be stored in Results\Images [file peerj-cs-07-733-s001.zip › Codes/Codes/IEEE/DefineLoggingVariables.m]

global numberOfGeneratedPackets numberOfReceivedPacket numberOfDroppedPackets1 numberOfDroppedPackets2;
global numberOfDroppedPackets3 totalConsumedEnergy;

numberOfGeneratedPackets=zeros(1,m);
numberOfReceivedPacket=zeros(1,m);

numberOfDroppedPackets1=zeros(1,m);
numberOfDroppedPackets2=zeros(1,m);
numberOfDroppedPackets3=zeros(1,m);

global E2EDelay E2EDelayCounter;
E2EDelayCounter=zeros(1,m);
E2EDelay=[];
totalConsumedEnergy=0;
