# Supplementary material for: MAC protocol with grouping awareness GMAC for large scale Internet-of-Things network
Source: PeerJ Comput Sci. 2021 Nov 22;7:e733. doi: 10.7717/peerj-cs.733 (PMC8627235; doi:10.7717/peerj-cs.733)
Supplement: Supplemental Information 1 — The codes are to compare the G-MAC variants with standard IEEE and ISA protocols: the codes was tested on Matlab 2018 how to run the code : # go to Codes and chose the directory of the desired protocol # run MainFileScenarios.m # to show results copy the resulted mat files to Results\New Expirminets Folder and run Results\MaifileScenariosWithoutProbabilistuc.m the results images will be stored in Results\Images [file peerj-cs-07-733-s001.zip › Codes/Codes/IEEE/MainFileScenarios.m]

clc
clear all
close all
global packetSize ackPacketSize    packetArray
h2=waitbar(0,'All Over Progress')

for seed=1:3
    lgnd=[];
lg=1;
poissonBatchMean=1;    % [Packet]
rng(seed)
%[Scenario]=generateSecnario(numOfClusters,clusterCenters,radius,numOfClustersNodes,Batary,maxPriority)
experTime=200;                  % The time  [sec]          
Scenarios=[ 3 150; 3 200; 5 200;3 300; 3 400; 5 150; 5 300; 5 400]; % number of clusters,total number of nodes %Scenarios=[ 3 300; 3 400; 5 150; 5 300; 3 400]; % number of clusters,total number of nodes 
maxPriorityLevel=4;

MaxBE=3;   
for Sce=1:8
waitbar(Sce*seed/40,'All Over Progress')

    NumOfClusters=Scenarios(Sce,1);
    nodesNum=Scenarios(Sce,2);
    input = generateSecnarioVar(NumOfClusters,[0 0 0],[2 10],nodesNum,round(0.05*nodesNum),[2 5],maxPriorityLevel); 
PDRs=[];
throughputs=[];
E2Edelays=[];
consumedEnergy=[];
lifeTime=[];
overAllRetries=[];

nodesNum=size(input,1);
for intr=2.5:2.5

%CollisionRate=0.25;
% Experiment parameters
m=1;                            % Number of classes

packetSize=96;       % [byte]
ackPacketSize=18;               % [byte]
interArrivalTime=intr;          % T [Sec]
dataBufferSize=1000;              % [Packet]
poissonBatchMean=1;             % [Packet]

VDD=3.7;                        % [volt]

% Idle mode parameters
 energyLevel=0 ;
 busynessLevel=0;
d0=0;     % low power transmission threshold
% Define the coordinator (Gateway)
c=coordinator(packetSize,MaxBE,d0);
  packetArray=offlinePacketGenerator(nodesNum,c.ConvertFromSecToSlot(experTime),c.ConvertFromSecToSlot(interArrivalTime),poissonBatchMean,seed);

experTime1=ceil(experTime/c.sysPar.timeSlotDuration);
numberOfSuperFrames=ceil(experTime1/c.sysPar.superFrameDuration);

    for j=1:nodesNum         % Nodes 
        nodes(j)=node(j,input(j,1:3),dataBufferSize,poissonBatchMean,interArrivalTime,c,...
            numberOfSuperFrames,VDD,input(j,6));
    end
%end
DefineLoggingVariables;

h = waitbar(c.currentTime/experTime1,'Experiment Progress ...') ;
while true
        RunSystem;
        Throughput_t=(numberOfReceivedPacket.*packetSize*8*c.sysPar.bitDuration)/experTime
        PDR=numberOfReceivedPacket./(numberOfReceivedPacket+numberOfDroppedPackets1+numberOfDroppedPackets2+numberOfDroppedPackets3)

    
    if c.currentTime>experTime1
        break;    
    end   
    waitbar(c.currentTime/experTime1)
    
end

try
close(h);
end

        PDR=numberOfReceivedPacket./(numberOfReceivedPacket+numberOfDroppedPackets1+numberOfDroppedPackets2+numberOfDroppedPackets3)


throughput=(numberOfReceivedPacket.*packetSize*8)/experTime

E2EDelayAverage=zeros(1,m);

    E2EDelayAverage=mean((1:E2EDelayCounter))*c.sysPar.timeSlotDuration;


 
  PDRs=[PDRs ;intr mean(PDR)];
throughputs=[throughputs;intr mean(throughput)];
E2Edelays=[E2Edelays;intr E2EDelayAverage];
consumedEnergy=[consumedEnergy;intr totalConsumedEnergy];
lifeTime=[lifeTime;intr c.networkLifeTime];
overAllRetries=[overAllRetries;intr sum([nodes.totalRetriesCounter])];

end

figure (100)
hold on
plot(PDRs(:,1),PDRs(:,2))
figure(200)
hold on
plot(throughputs(:,1),throughputs(:,2))
figure(300)
hold on 
plot(E2Edelays(:,1),E2Edelays(:,2))
figure(400)
hold on 
plot(consumedEnergy(:,1),consumedEnergy(:,2))
lgnd{lg}=['# Nodes = ' num2str(nodesNum)];
lg=lg+1;
     f=findall(0,'type','figure','tag','TMWWaitbar');
    delete(f);
 save(['IEEE-Scenarios-n' num2str(Sce) ' S_' num2str(seed)  ' Results Prob'])

end

figure(100)
legend(lgnd)
xlabel('Inter Arival Time [sec]')
ylabel('PDR')
title('PDR')
figure(200)
legend(lgnd)
xlabel('Inter Arival Time [sec]')
ylabel('throughput')
title('Throughput')
figure(300)
legend(lgnd)
xlabel('Inter Arival Time [sec]')
ylabel('E2E Delay')
title('E2E Delay')
figure(400)
legend(lgnd)
xlabel('Inter Arival Time [sec]')
ylabel('Consumed Energy')
title('Consumed Energy')

end
