# Supplementary material for: MAC protocol with grouping awareness GMAC for large scale Internet-of-Things network
Source: PeerJ Comput Sci. 2021 Nov 22;7:e733. doi: 10.7717/peerj-cs.733 (PMC8627235; doi:10.7717/peerj-cs.733)
Supplement: Supplemental Information 1 — The codes are to compare the G-MAC variants with standard IEEE and ISA protocols: the codes was tested on Matlab 2018 how to run the code : # go to Codes and chose the directory of the desired protocol # run MainFileScenarios.m # to show results copy the resulted mat files to Results\New Expirminets Folder and run Results\MaifileScenariosWithoutProbabilistuc.m the results images will be stored in Results\Images [file peerj-cs-07-733-s001.zip › Codes/Codes/IEEE/RunSystem.m]

% Send the data packets using CSMA/CA during CAP
nodes=nodes.SendDataPacketDuringCAP(c);


for i=1:numel(nodes)
    nodes(i)=nodes(i).GenerateDataPackets(c.currentTime);
end

for i=1:nodesNum
    % Check if the node must be set as idle node
    charge=nodes(i).nodeBattery/input(i,6);
    busyness=nodes(i).numberOfAvailablePackets/dataBufferSize;
    if  ~nodes(i).idleMode && charge<=energyLevel...
            && busyness<=busynessLevel
        nodes(i)=nodes(i).SetIdleMode(c);
    end
end

% Update the simulation time
c.UpdateTime();
if c.beaconDone
    c.ResetBeacon();
    
    for i=1:nodesNum
        if  nodes(i).idleMode
            % The node is idle
            
            % Update the period in which the node is idle
            nodes(i)=nodes(i).UpdateIdleNodePeriod(c);
            
            % Check if the node must be reset
            if busyness>busynessLevel
                nodes(i)=nodes(i).ResetIdleMode();
            end
        end
        % Compute the consumed energy during the current superframe
        nodes(i)=nodes(i).ComputeConsumedEnergy(c);
    end
end
