# Supplementary material for: MAC protocol with grouping awareness GMAC for large scale Internet-of-Things network
Source: PeerJ Comput Sci. 2021 Nov 22;7:e733. doi: 10.7717/peerj-cs.733 (PMC8627235; doi:10.7717/peerj-cs.733)
Supplement: Supplemental Information 1 — The codes are to compare the G-MAC variants with standard IEEE and ISA protocols: the codes was tested on Matlab 2018 how to run the code : # go to Codes and chose the directory of the desired protocol # run MainFileScenarios.m # to show results copy the resulted mat files to Results\New Expirminets Folder and run Results\MaifileScenariosWithoutProbabilistuc.m the results images will be stored in Results\Images [file peerj-cs-07-733-s001.zip › Codes/Codes/ISA/@node/node.m]

classdef node
    % Main properties of each node
    properties 
        
        % General properties
        Pos;
        nodeNumber;
        nodeClass;
        VDD;                      % the power supply  voltage
        nodeBattery;
        nodeWork;
        idleMode;
        idleModeSetTime;
        
        % Data packets generation properties
        dataBuffer;               % Buffer to save the data packets
        dataPacketLifeTime;       % If this time elapses without successful send the packet must be dropped
        poissonBatchMean;         % Mean value of batch Poisson Distribution
        interArrivalTime;         % Mean value of exponential distribution of time interval
        nextMomentOfGeneration;   % Save the next time of generation
        numberOfAvailablePackets;
        
        % Data packets transfer properties
        BExp;
        BCnt;                     % Counter of exponential backoff
        retriesCounter;           % Maximum number of retransmissions due to collision
        totalRetriesCounter;
        % PDR parameters
        numberOfGeneratedPackets; % Number of generated packets by this node
        numberOfReceivedPackets;  % Number of received packets from this node
        numberOfDroppedPackets1;
        numberOfDroppedPackets2;
        numberOfDroppedPackets3;
        
        % Energy parameters
        % For more details refer to the Table.1 in ISA paper
        numberofCCA;
        numberOfSendingTimes;
        numberOfReceivingTimes;
        numberOfRetriesTimes;
        idleModePeriod;
        sleepCurrent;
        idleCurrent;
        transmitCurrent;
        receiveCurrent;
        CCAcurrent;
        
    end
    
    methods
        % Constructor function
        function n=node(nodeNumber,Pos,dataBufferSize,dataPacketLifeTime,poissonBatchMean,...
                interArrivalTime,c,numberOfSuperFrames,VDD,nodeBattery)
            
            % General properties
            n.nodeNumber=nodeNumber;
            n.nodeClass=1;

            n.Pos=Pos;
            n.VDD=VDD;
            n.nodeBattery=nodeBattery;
            n.nodeWork=true;
            n.idleMode=false;
            
            % Data packets generation properties
            str=['Node ' num2str(nodeNumber) ' data buffer'];
            dataContainerStruct=struct('sendingNode',nodeNumber,'momentOfGeneration',0,'priorityLevel',0);
            n.dataBuffer=packetBuffer(dataBufferSize,str,dataContainerStruct);
            n.dataPacketLifeTime=c.ConvertFromSecToSlot(dataPacketLifeTime);
            n.poissonBatchMean=poissonBatchMean;
            n.interArrivalTime=c.ConvertFromSecToSlot(interArrivalTime);    % unit backoff
            n.nextMomentOfGeneration=round(n.interArrivalTime*rand);
            n.numberOfAvailablePackets=0;
            
            % Data packets transfer properties
            n.BExp=c.sysPar.macMinBE;
            n.BCnt=0;
            n.retriesCounter=0;
             n.totalRetriesCounter=0;
            
            % PDR parameters
            n.numberOfGeneratedPackets=0;
            n.numberOfReceivedPackets=0;
            n.numberOfDroppedPackets1=0;
            n.numberOfDroppedPackets2=0;
            n.numberOfDroppedPackets3=0;
            
            % Energy parameters
            n.numberofCCA=zeros(1,numberOfSuperFrames);
            n.numberOfSendingTimes=zeros(1,numberOfSuperFrames);
            n.numberOfReceivingTimes=zeros(1,numberOfSuperFrames);
            n.numberOfRetriesTimes=zeros(1,numberOfSuperFrames);
            n.idleModePeriod=zeros(1,numberOfSuperFrames);
            n.sleepCurrent=8*10^-8;         % [A]
            n.idleCurrent=8*10^-8;           % [A]
            % n.sleepCurrent=27.7*10^-3;     % [A]
            % n.idleCurrent=27.7*10^-3;      % [A]
            n.transmitCurrent=25.4*10^-3;    % [A]
            n.receiveCurrent=27.7*10^-3;     % [A]
            n.CCAcurrent=8*10^-3;           % [A]
            % n.CCAcurrent=27*10^-3;         % [A]
            
        end
        function n=ConsumeEnergy(n,c)
            global packetSize ackPacketSize
            sendingTime=n.numberOfSendingTimes(c.beaconCounter)*packetSize(n.nodeClass)*c.sysPar.byteDuration;
            receivingTime=n.numberOfReceivingTimes(c.beaconCounter)*ackPacketSize*c.sysPar.byteDuration;
            CCAtime=n.numberofCCA(c.beaconCounter)*c.sysPar.CCAduration*c.sysPar.symbolDuration;
            idleTime=n.idleModePeriod(c.beaconCounter)*c.sysPar.timeSlotDuration;
            
            consumedEnergy=sendingTime*n.transmitCurrent+receivingTime*n.receiveCurrent+CCAtime*n.CCAcurrent+...
                idleTime*n.idleCurrent;
            consumedEnergy=consumedEnergy+(c.sysPar.numSuperframeSlots*c.sysPar.timeSlotDuration...
                -sendingTime-receivingTime-CCAtime-idleTime)*n.sleepCurrent;
            consumedEnergy=n.VDD*consumedEnergy;
            n.nodeBattery=n.nodeBattery-consumedEnergy;
            if n.nodeWork && n.nodeBattery<=0
                n.nodeBattery=0;
                       if ~c.lifeTimeFlag
                    c.lifeTimeFlag=true;
                c.networkLifeTime=c.currentTime;
                end
                n.nodeWork=false;
            end
        end
        function n=SetIdleMode(n,c)
            n.idleMode=true;
            n.idleModeSetTime=c.currentTime;
        end
        function n=ResetIdleMode(n)
            n.idleMode=false;
        end
        function n=UpdateIdleNodePeriod(n,c)
            n.idleModePeriod(c.beaconCounter)=c.currentTime-n.idleModeSetTime;
            n.idleModeSetTime=c.currentTime;
        end
        n=GenerateDataPackets(n,c);
        nodes=SendDataPacketDuringCAP(nodes,c);
        n=DelayRandomBackoff(n,c);
        n=ResetParameters(n,c);
    end
end
