# Supplementary material for: MAC protocol with grouping awareness GMAC for large scale Internet-of-Things network
Source: PeerJ Comput Sci. 2021 Nov 22;7:e733. doi: 10.7717/peerj-cs.733 (PMC8627235; doi:10.7717/peerj-cs.733)
Supplement: Supplemental Information 1 — The codes are to compare the G-MAC variants with standard IEEE and ISA protocols: the codes was tested on Matlab 2018 how to run the code : # go to Codes and chose the directory of the desired protocol # run MainFileScenarios.m # to show results copy the resulted mat files to Results\New Expirminets Folder and run Results\MaifileScenariosWithoutProbabilistuc.m the results images will be stored in Results\Images [file peerj-cs-07-733-s001.zip › Codes/Codes/ISA/@node/SendDataPacketDuringCAP.m]

function nodes=SendDataPacketDuringCAP(nodes,c)

global numberOfReceivedPacket numberOfDroppedPackets1 numberOfDroppedPackets2 E2EDelay E2EDelayCounter DropedPktLT;

% Check if the current moment of time is inside CAP or not
if mod(c.slotCounter,c.sysPar.beaconInterval)==0
    % the specified time of beacon
    return;
end

% Find the nodes that have packets to send and are ready to send
numberOfAvailablePackets=[nodes.numberOfAvailablePackets];
nodeWaitCounter=[nodes.BCnt];
nodeWork=[nodes.nodeWork];
nodeIdle=[nodes.idleMode];
index=find(numberOfAvailablePackets>0 & nodeWaitCounter<=c.currentTime & nodeWork & ~nodeIdle);

if isempty(index)
    % There is not any packet with any node
    return;
else
    % Get the priority of each ready packet
    packetPriorities=zeros(1,length(index));
    for i=1:length(index)
        packet=nodes(index(i)).dataBuffer.container(nodes(index(i)).dataBuffer.head);
        if c.currentTime-packet.momentOfGeneration>nodes(index(i)).dataPacketLifeTime
            % The packet should be dropped
            [nodes(index(i)).dataBuffer,~]=nodes(index(i)).dataBuffer.ExtractPacket();
            nodes(index(i))=nodes(index(i)).ResetParameters(c);
            nodes(index(i)).numberOfAvailablePackets=nodes(index(i)).numberOfAvailablePackets-1;
            nodes(index(i)).numberOfDroppedPackets1=nodes(index(i)).numberOfDroppedPackets1+1;
            numberOfDroppedPackets1(nodes(index(i)).nodeClass)=numberOfDroppedPackets1(nodes(index(i)).nodeClass)+1;    % Due to packet lifetime
            DropedPktLT(c.currentTime)=numberOfDroppedPackets1;
        else
            % The packet still alive and the node will try to send
            nodes(index(i)).numberofCCA(c.beaconCounter+1)=nodes(index(i)).numberofCCA(c.beaconCounter+1)+1;
            packetPriorities(i)=packet.priorityLevel;
        end
    end
    
    if sum(packetPriorities)==0
        % The available packets have been removed due to packet life time
        return;
    end
    
    highNodePrior=index(packetPriorities==max(packetPriorities));
    
    if length(highNodePrior)>1
        % Collision case
        for i=1:length(highNodePrior)
            
            nodes(highNodePrior(i)).retriesCounter=nodes(highNodePrior(i)).retriesCounter+1;
            nodes(highNodePrior(i)).totalRetriesCounter=nodes(highNodePrior(i)).totalRetriesCounter+1;
            nodes(highNodePrior(i)).numberOfSendingTimes(c.beaconCounter+1)=...
                nodes(highNodePrior(i)).numberOfSendingTimes(c.beaconCounter+1)+1;
            if nodes(highNodePrior(i)).retriesCounter==0
                % The packet should be dropped
                index(index==highNodePrior(i))=[];
                [nodes(highNodePrior(i)).dataBuffer,~]=nodes(highNodePrior(i)).dataBuffer.ExtractPacket();
                nodes(highNodePrior(i))=nodes(highNodePrior(i)).ResetParameters(c);
                nodes(highNodePrior(i)).numberOfAvailablePackets=nodes(highNodePrior(i)).numberOfAvailablePackets-1;
                nodes(highNodePrior(i)).numberOfDroppedPackets2=nodes(highNodePrior(i)).numberOfDroppedPackets2+1;
                numberOfDroppedPackets2(nodes(highNodePrior(i)).nodeClass)=numberOfDroppedPackets2(nodes(highNodePrior(i)).nodeClass)+1;    % Due to collision
            end
        end
    else
        % The node with higher packet priority will send
        index(index==highNodePrior)=[];
        [nodes(highNodePrior).dataBuffer,dataPacket]=nodes(highNodePrior).dataBuffer.ExtractPacket();
                            if rand <nakagami(sqrt(sum(nodes(highNodePrior).Pos(1:2).^2)))   % apply nakagami feading model as probability
        numberOfReceivedPacket(nodes(highNodePrior).nodeClass)=numberOfReceivedPacket(nodes(highNodePrior).nodeClass)+1;
        E2EDelayCounter(nodes(highNodePrior).nodeClass)=E2EDelayCounter(nodes(highNodePrior).nodeClass)+1;
        E2EDelay(nodes(highNodePrior).nodeClass,E2EDelayCounter(nodes(highNodePrior).nodeClass))=c.currentTime-dataPacket.momentOfGeneration+...
            (c.sysPar.Ttx(nodes(highNodePrior).nodeClass)+c.sysPar.CCAduration+c.sysPar.alertPriorityTime(1))/(c.sysPar.timeSlotDuration/c.sysPar.symbolDuration);
        nodes(highNodePrior).numberOfReceivedPackets=nodes(highNodePrior).numberOfReceivedPackets+1;
        nodes(highNodePrior).numberOfSendingTimes(c.beaconCounter+1)=...
            nodes(highNodePrior).numberOfSendingTimes(c.beaconCounter+1)+1;
        nodes(highNodePrior).numberOfReceivingTimes(c.beaconCounter+1)=...
            nodes(highNodePrior).numberOfReceivingTimes(c.beaconCounter+1)+1;
        else
                        nodes(highNodePrior).numberOfDroppedPackets2=nodes(highNodePrior).numberOfDroppedPackets2+1;
                    numberOfDroppedPackets2=numberOfDroppedPackets2+1;    % Due to feading 
                   end
                      nodes(highNodePrior).numberOfAvailablePackets=nodes(highNodePrior).numberOfAvailablePackets-1;
        nodes(highNodePrior)=nodes(highNodePrior).ResetParameters(c);
    end
    
    % Make the other nodes delay for random time
    for i=1:length(index)
        nodes(index(i))=nodes(index(i)).DelayRandomBackoff(c);
            nodes(index(i)).totalRetriesCounter=  nodes(index(i)).totalRetriesCounter+1;  %increse the retransmition counter for the node
nodes(index(i)).numberOfRetriesTimes(c.beaconCounter+1)=...
        nodes(index(i)).numberOfRetriesTimes(c.beaconCounter+1)+1;
    end
end

end
