# Supplementary material for: MAC protocol with grouping awareness GMAC for large scale Internet-of-Things network
Source: PeerJ Comput Sci. 2021 Nov 22;7:e733. doi: 10.7717/peerj-cs.733 (PMC8627235; doi:10.7717/peerj-cs.733)
Supplement: Supplemental Information 1 — The codes are to compare the G-MAC variants with standard IEEE and ISA protocols: the codes was tested on Matlab 2018 how to run the code : # go to Codes and chose the directory of the desired protocol # run MainFileScenarios.m # to show results copy the resulted mat files to Results\New Expirminets Folder and run Results\MaifileScenariosWithoutProbabilistuc.m the results images will be stored in Results\Images [file peerj-cs-07-733-s001.zip › Codes/Codes/ISA/@systemParameters/systemParameters.m]

classdef systemParameters
    properties (SetAccess=private)
        
        % Data rate parameters
        dataRate;
        bitDuration;
        symbolDuration;
        byteDuration;
        Eamp;
        Efs;
        Eelec;
        % Superframe time parameters
        timeSlotDuration;                 
        numSuperframeSlots;               % The number of slots contained in any superframe                                                             
        superFrameDuration;               % Active portion of superframe
        
        % CSMA parameters
        macMinBE;                         % The minimum value of the backoff exponent, BE, in the CSMA-CA algorithm 
        macMaxBE;                         % The maximum value of the backoff exponent, BE, in the CSMA-CA algorithm
        MaxRetries;
        unitBackoffPeriod;                 
        CCAduration;
        
        % Beacon properties
        beaconInterval;                   % Beacon interval
        beaconDuration;                   % Time period of beacon
        
        % The required time for sending one packet = size of packet +
        % LIFS + SIFS + Jitter
        Ttx;
        taw;
        alertPriorityTime;
        
    end
    
    methods
        % Constructor function
        function c=systemParameters(packetSize,MaxBE)
            % Data rate parameters
            c.dataRate=250*10^3;              % bps
            c.bitDuration=1/c.dataRate;       % [Sec]   
            c.symbolDuration=4/c.dataRate;    % [Sec]
            c.byteDuration=8/c.dataRate;      % [Sec]
          
            %Energy Parameters
            c.Eamp=0.013e-12;    %j/bit/m^4
            c.Efs = 10e-12;       %j/bit/m^2
            c.Eelec = 50e-9;      %j/bit
            
            % CSMA parameters
            c.macMinBE=3;
            c.macMaxBE=MaxBE;
            c.MaxRetries=3;
            c.unitBackoffPeriod=0.01;         % [Sec]
            c.CCAduration=8;                  % [Symbol]  
            
            % Superframe time parameters            
            c.numSuperframeSlots=25;   % 25 Slot
            c.timeSlotDuration=c.unitBackoffPeriod;
            c.superFrameDuration=c.numSuperframeSlots;  % [slot]
            
            % Beacon properties
            c.beaconInterval=c.superFrameDuration;      % [slot]
            c.beaconDuration=80;                        % [Symbol]
            
            % The required time for sending one packet = size of packet +
            % LIFS + SIFS + Jitter
            c.Ttx=packetSize*2+40+12+8;             % [Symbol]
            c.taw=192*10^-6/c.symbolDuration;        % [Symbol]
            c.alertPriorityTime=c.taw*(5:-1:1);    % [Symbol]
            
        end
    end
end
