# Supplementary material for: MAC protocol with grouping awareness GMAC for large scale Internet-of-Things network
Source: PeerJ Comput Sci. 2021 Nov 22;7:e733. doi: 10.7717/peerj-cs.733 (PMC8627235; doi:10.7717/peerj-cs.733)
Supplement: Supplemental Information 1 — The codes are to compare the G-MAC variants with standard IEEE and ISA protocols: the codes was tested on Matlab 2018 how to run the code : # go to Codes and chose the directory of the desired protocol # run MainFileScenarios.m # to show results copy the resulted mat files to Results\New Expirminets Folder and run Results\MaifileScenariosWithoutProbabilistuc.m the results images will be stored in Results\Images [file peerj-cs-07-733-s001.zip › Codes/Codes/ISA/MainFileSceanrios.m]

clc
clear all
close all
global packetSize ackPacketSize packetArray DropedPktLT DropOF
h2=waitbar(0,'All Over Progress')
for seed=1:3
    lgnd=[];
lg=1;
poissonBatchMean=1;    % [Packet]
rng(seed)
%[Scenario]=generateSecnario(numOfClusters,clusterCenters,radius,numOfClustersNodes,Batary,maxPriority)
experTime=200;                  % The time  [sec]          
Scenarios=[ 3 150; 3 200; 5 200;3 300; 3 400; 5 150; 5 300; 5 400]; % number of clusters,total number of nodes 
maxPriorityLevel=4;

MaxBE=3;   
for Sce=1:8
    waitbar(Sce*seed/40,'All Over Progress')
                      

    NumOfClusters=Scenarios(Sce,1);
    NumOfNodes=Scenarios(Sce,2);
    input = generateSecnarioVar(NumOfClusters,[0 0 0],[2 10],NumOfNodes,round(0.05*NumOfNodes),[2 5],maxPriorityLevel);
PDRs=[];
throughputs=[];
E2Edelays=[];
consumedEnergy=[];
lifeTime=[];
overAllRetries=[];

nodesNum=size(input,1);
for intr=1:1
  DropedPktLT=[]; % Dropped packets due to lifeTime
DropOF=[];  %Dropped packets due to Buffer overflow

% Experiment parameters
m=1;                            % Number of classes

packetSize=[96];       % [byte]
ackPacketSize=18;               % [byte]
interArrivalTime=intr;          % T [Sec]
dataBufferSize=1000;              % [Packet]

dataPacketLifeTime=30;  % The packet lifetime for each class
VDD=3.7;                        % [volt]

% Idle mode parameters
 energyLevel=[0];
 busynessLevel=[0];
d0=0;     % low power transmission threshold
% Define the coordinator (Gateway)
c=coordinator(packetSize,MaxBE,d0);
  packetArray=offlinePacketGenerator(nodesNum,c.ConvertFromSecToSlot(experTime),c.ConvertFromSecToSlot(interArrivalTime),poissonBatchMean,seed);


experTime1=ceil(experTime/c.sysPar.timeSlotDuration);
numberOfSuperFrames=ceil(experTime1/c.sysPar.superFrameDuration);

for i=1:nodesNum
  
        nodes(i)=node(i,input(i,1:3),dataBufferSize,dataPacketLifeTime,poissonBatchMean,interArrivalTime,c,...
            numberOfSuperFrames,VDD,input(i,6));
    end

DefineLoggingVariables;
Throughput_T1=[];
PDR1=[];
while true
        RunSystem;
        Throughput_t=(numberOfReceivedPacket.*packetSize*8)/experTime;        
        PDR=numberOfReceivedPacket./(numberOfReceivedPacket+numberOfDroppedPackets1+numberOfDroppedPackets2+numberOfDroppedPackets3)


    
    if c.currentTime>experTime1
        break;    
    end   
    
end


        PDR=numberOfReceivedPacket./(numberOfReceivedPacket+numberOfDroppedPackets1+numberOfDroppedPackets2+numberOfDroppedPackets3)

throughput=(numberOfReceivedPacket.*packetSize*8)/experTime;

E2EDelayAverage=zeros(1,m);
for i=1:m
    E2EDelayAverage(i)=mean(E2EDelay(i,1:E2EDelayCounter(i)))*c.sysPar.timeSlotDuration;
end

% disp('Mean of consumed energy per superframe for each class')
%     for j=1:nodesNum
%            nodes(j).ComputeConsumedEnergy(c);
%     end


PDRs=[PDRs ;intr mean(PDR)];
throughputs=[throughputs;intr mean(throughput)];
E2Edelays=[E2Edelays;intr E2EDelayAverage];
consumedEnergy=[consumedEnergy;intr totalConsumedEnergy];
lifeTime=[lifeTime;intr c.networkLifeTime];
overAllRetries=[overAllRetries;intr sum([nodes.totalRetriesCounter])];
save('ISA-Drops','DropedPktLT', 'DropOF')
end

figure (100)
hold on
plot(PDRs(:,1),PDRs(:,2))
figure(200)
hold on
plot(throughputs(:,1),throughputs(:,2))
figure(300)
hold on 
plot(E2Edelays(:,1),E2Edelays(:,2))
figure(400)
hold on 
plot(consumedEnergy(:,1),consumedEnergy(:,2))
lgnd{lg}=['# Nodes = ' num2str(nodesNum)];
lg=lg+1;
     f=findall(0,'type','figure','tag','TMWWaitbar');
    delete(f);
 save(['ISA-Scenarios-n' num2str(Sce)  ' S_' num2str(seed)  ' Results Prob'])

end

figure(100)
legend(lgnd)
xlabel('Inter Arival Time [sec]')
ylabel('PDR')
title('PDR')
figure(200)
legend(lgnd)
xlabel('Inter Arival Time [sec]')
ylabel('throughput')
title('Throughput')
figure(300)
legend(lgnd)
xlabel('Inter Arival Time [sec]')
ylabel('E2E Delay')
title('E2E Delay')
figure(400)
legend(lgnd)
xlabel('Inter Arival Time [sec]')
ylabel('Consumed Energy')
title('Consumed Energy')

end
